# Supplementary material for: ﻿A case study on Anemone hortensis L. (Ranunculaceae): the misapplication of A. pavonina Lam. and A. fulgens (DC) Rchb. has led to taxonomic and nomenclatural confusion
Source: PhytoKeys. 2025 Sep 24;263:71–114. doi: 10.3897/phytokeys.263.158703 (PMC12489496; doi:10.3897/phytokeys.263.158703)
Supplement: XML Treatment for Anemone hortensis [file phytokeys.263.158703-treatment1.xml]

<!DOCTYPE tp:taxon-treatment
  PUBLIC "-//TaxonX//DTD Taxonomic Treatment Publishing DTD v0 20100105//EN" "tax-treatment-NSO.dtd">
<tp:taxon-treatment xmlns:tp="http://www.plazi.org/taxpub"><tp:treatment-meta><kwd-group><label>Taxon classification</label><kwd>
                <named-content content-type="kingdom">Plantae</named-content>
              </kwd><kwd>
                <named-content content-type="order">Ranunculales</named-content>
              </kwd><kwd>
                <named-content content-type="family">Ranunculaceae</named-content>
              </kwd></kwd-group><mixed-citation publication-type="journal"><person-group><name><surname>Compton</surname><given-names>James A.</given-names></name></person-group><article-title>﻿A case study on <italic><tp:taxon-name><tp:taxon-name-part taxon-name-part-type="genus" reg="Anemone">Anemone</tp:taxon-name-part> <tp:taxon-name-part taxon-name-part-type="species" reg="hortensis">hortensis</tp:taxon-name-part></tp:taxon-name></italic> L. (<tp:taxon-name><tp:taxon-name-part taxon-name-part-type="family">Ranunculaceae</tp:taxon-name-part></tp:taxon-name>): the misapplication of <italic><tp:taxon-name><tp:taxon-name-part taxon-name-part-type="genus" reg="Anemone">A.</tp:taxon-name-part> <tp:taxon-name-part taxon-name-part-type="species" reg="pavonina">pavonina</tp:taxon-name-part></tp:taxon-name></italic> Lam. and <italic><tp:taxon-name><tp:taxon-name-part taxon-name-part-type="genus" reg="Anemone">A.</tp:taxon-name-part> <tp:taxon-name-part taxon-name-part-type="species" reg="fulgens">fulgens</tp:taxon-name-part></tp:taxon-name></italic> (DC) Rchb. has led to taxonomic and nomenclatural confusion</article-title><source>PhytoKeys</source><day>24</day><month>09</month><year>2025</year><volume>263</volume><fpage>71</fpage><lpage>114</lpage><pub-id pub-id-type="doi">10.3897/phytokeys.263.158703</pub-id></mixed-citation></tp:treatment-meta><tp:nomenclature><label>﻿</label><tp:taxon-name><object-id xmlns:xlink="http://www.w3.org/1999/xlink" content-type="arpha" xlink:type="simple">4404F7F5-6AB0-53B7-A3ED-FC1666AEF98A</object-id>
              <tp:taxon-name-part taxon-name-part-type="genus" reg="Anemone">Anemone</tp:taxon-name-part>
              <tp:taxon-name-part taxon-name-part-type="species" reg="hortensis">hortensis</tp:taxon-name-part>
            </tp:taxon-name><tp:taxon-authority>L. Sp. pl. 1: 540 (1753)</tp:taxon-authority><xref ref-type="fig" rid="F1">Fig. 1C</xref><tp:nomenclature-citation-list><tp:nomenclature-citation><tp:taxon-name>
                  <tp:taxon-name-part taxon-name-part-type="genus" reg="Anemone">Anemone</tp:taxon-name-part> <tp:taxon-name-part taxon-name-part-type="species" reg="hortensis">hortensis</tp:taxon-name-part></tp:taxon-name><comment>L. Sp. pl. 1: 540 (1753) Lectotype designated by Arne Strid in Jarvis et al. (ed.) Taxon 54: 469 (<xref ref-type="bibr" rid="B49">Jarvis et al. 2005</xref>): Herb Clifford: 224, “<tp:taxon-name><tp:taxon-name-part taxon-name-part-type="genus" reg="Anemone">Anemone</tp:taxon-name-part> <tp:taxon-name-part taxon-name-part-type="species" reg="hortensis">hortensis</tp:taxon-name-part></tp:taxon-name>, <tp:taxon-name><tp:taxon-name-part taxon-name-part-type="genus" reg="Pulsatilla">Pulsatilla</tp:taxon-name-part></tp:taxon-name> 4, sheet A” (lecto. <abbrev xmlns:xlink="http://www.w3.org/1999/xlink" xlink:title="Clifford Herbarium" id="ABBRID0EWWBK" xlink:type="simple">BM</abbrev>!) [BM000628826].</comment></tp:nomenclature-citation><tp:nomenclature-citation><tp:taxon-name><tp:taxon-name-part taxon-name-part-type="genus" reg="Anemone"/> <tp:taxon-name-part taxon-name-part-type="species" reg="stellata"/></tp:taxon-name><comment>≡ 
<tp:taxon-name><tp:taxon-name-part taxon-name-part-type="genus" reg="Anemone">Anemone</tp:taxon-name-part> <tp:taxon-name-part taxon-name-part-type="species" reg="stellata">stellata</tp:taxon-name-part></tp:taxon-name> Lam. Encycl. 1(1): 166 (1783) nom. illegit, typified by the type of <tp:taxon-name><tp:taxon-name-part taxon-name-part-type="genus" reg="Anemone">A.</tp:taxon-name-part> <tp:taxon-name-part taxon-name-part-type="species" reg="hortensis">hortensis</tp:taxon-name-part></tp:taxon-name> L. </comment></tp:nomenclature-citation><tp:nomenclature-citation><tp:taxon-name><tp:taxon-name-part taxon-name-part-type="genus" reg="Anemone"/> <tp:taxon-name-part taxon-name-part-type="species" reg="versicolour"/></tp:taxon-name><comment>≡ 
<tp:taxon-name><tp:taxon-name-part taxon-name-part-type="genus" reg="Anemone">Anemone</tp:taxon-name-part> <tp:taxon-name-part taxon-name-part-type="species" reg="versicolour">versicolour</tp:taxon-name-part></tp:taxon-name> Salisb., Prodr. Chapel Allerton: 371 (1796). </comment></tp:nomenclature-citation><tp:nomenclature-citation><tp:taxon-name><tp:taxon-name-part taxon-name-part-type="genus" reg="Anemone"/> <tp:taxon-name-part taxon-name-part-type="species" reg="stellata"/></tp:taxon-name><comment>≡ 
<tp:taxon-name><tp:taxon-name-part taxon-name-part-type="genus" reg="Anemone">Anemone</tp:taxon-name-part> <tp:taxon-name-part taxon-name-part-type="species" reg="stellata">stellata</tp:taxon-name-part> <tp:taxon-name-part taxon-name-part-type="infraspecific-rank">var.</tp:taxon-name-part> <tp:taxon-name-part taxon-name-part-type="variety" reg="versicolour">versicolour</tp:taxon-name-part></tp:taxon-name> (Salisb.) Sweet, Br. fl. gard. 2: sub t. 112 (1825). </comment></tp:nomenclature-citation><tp:nomenclature-citation><tp:taxon-name><tp:taxon-name-part taxon-name-part-type="genus" reg="Anemone"/> <tp:taxon-name-part taxon-name-part-type="species" reg="hortensis"/></tp:taxon-name><comment>≡ 
<tp:taxon-name><tp:taxon-name-part taxon-name-part-type="genus" reg="Anemone">Anemone</tp:taxon-name-part> <tp:taxon-name-part taxon-name-part-type="species" reg="hortensis">hortensis</tp:taxon-name-part> <tp:taxon-name-part taxon-name-part-type="infraspecific-rank">subsp.</tp:taxon-name-part> <tp:taxon-name-part taxon-name-part-type="subspecies" reg="stellata">stellata</tp:taxon-name-part></tp:taxon-name> (Lam.) Nyman, Consp. Fl. Europ: 3 (1878). (nom. illegit Art. 53.3). Typified by the type of <tp:taxon-name><tp:taxon-name-part taxon-name-part-type="genus" reg="Anemone">A.</tp:taxon-name-part> <tp:taxon-name-part taxon-name-part-type="species" reg="stellata">stellata</tp:taxon-name-part></tp:taxon-name> Lam., which is the type of <tp:taxon-name><tp:taxon-name-part taxon-name-part-type="genus" reg="Anemone">A.</tp:taxon-name-part> <tp:taxon-name-part taxon-name-part-type="species" reg="hortensis">hortensis</tp:taxon-name-part></tp:taxon-name> L. (see note 1 below). </comment></tp:nomenclature-citation><tp:nomenclature-citation><tp:taxon-name><tp:taxon-name-part taxon-name-part-type="genus" reg="Anemone"/> <tp:taxon-name-part taxon-name-part-type="species" reg="hortensis"/></tp:taxon-name><comment>≡ 
<tp:taxon-name><tp:taxon-name-part taxon-name-part-type="genus" reg="Anemone">Anemone</tp:taxon-name-part> <tp:taxon-name-part taxon-name-part-type="species" reg="hortensis">hortensis</tp:taxon-name-part></tp:taxon-name> [forme] <tp:taxon-name><tp:taxon-name-part taxon-name-part-type="genus" reg="Anemone"/><tp:taxon-name-part taxon-name-part-type="species" reg="stellata">stellata</tp:taxon-name-part></tp:taxon-name> (Lam.) Rouy and Foucaud, Fl. France 1: 48 (1893) nom. inval. (see note 2 below). </comment></tp:nomenclature-citation><tp:nomenclature-citation><tp:taxon-name>
                  <tp:taxon-name-part taxon-name-part-type="genus" reg="Anemone"/>
                  <tp:taxon-name-part taxon-name-part-type="species" reg="hortensis"/>
                </tp:taxon-name><comment>(≡ <tp:taxon-name><tp:taxon-name-part taxon-name-part-type="genus" reg="Anemone">Anemone</tp:taxon-name-part> <tp:taxon-name-part taxon-name-part-type="species" reg="hortensis">hortensis</tp:taxon-name-part></tp:taxon-name> [forme] <tp:taxon-name><tp:taxon-name-part taxon-name-part-type="genus" reg="Anemone"/><tp:taxon-name-part taxon-name-part-type="species" reg="stellata">stellata</tp:taxon-name-part></tp:taxon-name> (Lam.) Albert, Cat. pl. vasc. Var: 4 (1908) nom. inval.). </comment></tp:nomenclature-citation><tp:nomenclature-citation><tp:taxon-name><tp:taxon-name-part taxon-name-part-type="genus" reg="Anemone"/> <tp:taxon-name-part taxon-name-part-type="species" reg="formosa"/></tp:taxon-name><comment>= 
<tp:taxon-name><tp:taxon-name-part taxon-name-part-type="genus" reg="Anemone">Anemone</tp:taxon-name-part> <tp:taxon-name-part taxon-name-part-type="species" reg="formosa">formosa</tp:taxon-name-part></tp:taxon-name> E.D.Clarke, Travels Eur., Asia &amp; Africa 2(1): 145 (1812). Type: Turkey, Troas [Biga], Mt. Gargarus [Gürgen Daği], 10 March 1801, <italic>E.D.Clarke</italic> s.n. (type n.v.). </comment></tp:nomenclature-citation><tp:nomenclature-citation><tp:taxon-name><tp:taxon-name-part taxon-name-part-type="genus" reg="Anemone"/> <tp:taxon-name-part taxon-name-part-type="species" reg="pavonina"/></tp:taxon-name><comment>= 
<tp:taxon-name><tp:taxon-name-part taxon-name-part-type="genus" reg="Anemone">Anemone</tp:taxon-name-part> <tp:taxon-name-part taxon-name-part-type="species" reg="pavonina">pavonina</tp:taxon-name-part> <tp:taxon-name-part taxon-name-part-type="infraspecific-rank">var.</tp:taxon-name-part> <tp:taxon-name-part taxon-name-part-type="variety" reg="fulgens">fulgens</tp:taxon-name-part></tp:taxon-name> DC. Prodr. 1: 18 (1824) Lectotype designated here (Art. 9.3): France, Landes, “<tp:taxon-name><tp:taxon-name-part taxon-name-part-type="genus" reg="Anemone">Anemone</tp:taxon-name-part> <tp:taxon-name-part taxon-name-part-type="species" reg="pavonina">pavonina</tp:taxon-name-part></tp:taxon-name> Lois. in arvis St. Pandelon circa urbam aquaeus. <italic>J-P. S. de Grateloup s.n.</italic> 1810” (Herb. Lois. 000.543) (lecto. AV!) [AV0022164]; syntype “<tp:taxon-name><tp:taxon-name-part taxon-name-part-type="genus" reg="Anemone">Anemone</tp:taxon-name-part> <tp:taxon-name-part taxon-name-part-type="species" reg="pavonina">pavonina</tp:taxon-name-part></tp:taxon-name>, mars, avril, environs a Dax. M[isit] <italic>Grateloup</italic> s.n.” (Herb. Lois. 000.547 (L4)) (syn. AV!) [AV0022166]. </comment></tp:nomenclature-citation><tp:nomenclature-citation><tp:taxon-name><tp:taxon-name-part taxon-name-part-type="genus" reg="Anemone"/> <tp:taxon-name-part taxon-name-part-type="species" reg="fulgens"/></tp:taxon-name><comment>≡ 
<tp:taxon-name><tp:taxon-name-part taxon-name-part-type="genus" reg="Anemone">Anemone</tp:taxon-name-part> <tp:taxon-name-part taxon-name-part-type="species" reg="fulgens">fulgens</tp:taxon-name-part></tp:taxon-name> (DC.) Rchb. Iconogr. Bot. Pl. Crit. 3: 1. t .201, f. 343 (1825). </comment></tp:nomenclature-citation><tp:nomenclature-citation><tp:taxon-name><tp:taxon-name-part taxon-name-part-type="genus" reg="Anemone"/> <tp:taxon-name-part taxon-name-part-type="species" reg="hortensis"/></tp:taxon-name><comment>≡ 
<tp:taxon-name><tp:taxon-name-part taxon-name-part-type="genus" reg="Anemone">Anemone</tp:taxon-name-part> <tp:taxon-name-part taxon-name-part-type="species" reg="hortensis">hortensis</tp:taxon-name-part> <tp:taxon-name-part taxon-name-part-type="infraspecific-rank">var.</tp:taxon-name-part> <tp:taxon-name-part taxon-name-part-type="variety" reg="fulgens">fulgens</tp:taxon-name-part></tp:taxon-name> (DC.) Gren. and Godr. Fl. France 1: 14 (1848). </comment></tp:nomenclature-citation><tp:nomenclature-citation><tp:taxon-name><tp:taxon-name-part taxon-name-part-type="genus" reg="Anemone"/> <tp:taxon-name-part taxon-name-part-type="species" reg="hortensis"/></tp:taxon-name><comment>≡ 
<tp:taxon-name><tp:taxon-name-part taxon-name-part-type="genus" reg="Anemone">Anemone</tp:taxon-name-part> <tp:taxon-name-part taxon-name-part-type="species" reg="hortensis">hortensis</tp:taxon-name-part> <tp:taxon-name-part taxon-name-part-type="infraspecific-rank">subsp.</tp:taxon-name-part> <tp:taxon-name-part taxon-name-part-type="subspecies" reg="fulgens">fulgens</tp:taxon-name-part></tp:taxon-name> (DC.) Nyman, Consp. Fl. Eur.: 3 (1878) (see note 1 below). </comment></tp:nomenclature-citation><tp:nomenclature-citation><tp:taxon-name><tp:taxon-name-part taxon-name-part-type="genus" reg="Anemone"/> <tp:taxon-name-part taxon-name-part-type="species" reg="hortensis"/></tp:taxon-name><comment>≡ 
<tp:taxon-name><tp:taxon-name-part taxon-name-part-type="genus" reg="Anemone">Anemone</tp:taxon-name-part> <tp:taxon-name-part taxon-name-part-type="species" reg="hortensis">hortensis</tp:taxon-name-part> <tp:taxon-name-part taxon-name-part-type="infraspecific-rank">subvar.</tp:taxon-name-part> <tp:taxon-name-part taxon-name-part-type="subvariety" reg="fulgens">fulgens</tp:taxon-name-part></tp:taxon-name> (DC.) Hayek, Repert. Spec. Nov. Regni Veg. Beih. 30: 319 (1924). </comment></tp:nomenclature-citation><tp:nomenclature-citation><tp:taxon-name><tp:taxon-name-part taxon-name-part-type="genus" reg="Anemone"/> <tp:taxon-name-part taxon-name-part-type="species" reg="stellata"/></tp:taxon-name><comment>= 
<tp:taxon-name><tp:taxon-name-part taxon-name-part-type="genus" reg="Anemone">Anemone</tp:taxon-name-part> <tp:taxon-name-part taxon-name-part-type="species" reg="stellata">stellata</tp:taxon-name-part> <tp:taxon-name-part taxon-name-part-type="infraspecific-rank">var.</tp:taxon-name-part> <tp:taxon-name-part taxon-name-part-type="variety" reg="purpurea">purpurea</tp:taxon-name-part></tp:taxon-name> Sweet, Br. fl. gard. 2: t. 112 (1825) Lectotype designated here (Art. 9.12): Sweet, Br. fl. gard. 2: [Icon] t. 112. </comment></tp:nomenclature-citation><tp:nomenclature-citation><tp:taxon-name><tp:taxon-name-part taxon-name-part-type="genus" reg="Anemone"/> <tp:taxon-name-part taxon-name-part-type="species" reg="latifolia"/></tp:taxon-name><comment>= 
<tp:taxon-name><tp:taxon-name-part taxon-name-part-type="genus" reg="Anemone">Anemone</tp:taxon-name-part> <tp:taxon-name-part taxon-name-part-type="species" reg="latifolia">latifolia</tp:taxon-name-part></tp:taxon-name> Bellardi ex Re, Mem. Reale Accad. Sci. Torino 33: 233 (1829) “Habitat in agro Nicaensi in locis incultis”. Lectotype designated here (Art. 9.12): [Icon] “<tp:taxon-name><tp:taxon-name-part taxon-name-part-type="genus" reg="Anemone">Anemone</tp:taxon-name-part> <tp:taxon-name-part taxon-name-part-type="species" reg="latifolia">latifolia</tp:taxon-name-part></tp:taxon-name> ex coccineo phaenicei coloris, unguibus parvis subpallidus” (<xref ref-type="bibr" rid="B23">Chabrey 1666</xref>: 462; see note 3 below). </comment></tp:nomenclature-citation><tp:nomenclature-citation><tp:taxon-name><tp:taxon-name-part taxon-name-part-type="genus" reg="Anemone"/> <tp:taxon-name-part taxon-name-part-type="species" reg="hortensis"/></tp:taxon-name><comment>= 
<tp:taxon-name><tp:taxon-name-part taxon-name-part-type="genus" reg="Anemone">Anemone</tp:taxon-name-part> <tp:taxon-name-part taxon-name-part-type="species" reg="hortensis">hortensis</tp:taxon-name-part> <tp:taxon-name-part taxon-name-part-type="infraspecific-rank">var.</tp:taxon-name-part> <tp:taxon-name-part taxon-name-part-type="variety" reg="obtusiflora">obtusiflora</tp:taxon-name-part></tp:taxon-name> Spach, Hist. Nat. Veg. 7: 251 (1839) Lectotype designated here (Art. 9.12): [Icon] Bot. Mag. 3–4: t. 123 (1790–1791). </comment></tp:nomenclature-citation><tp:nomenclature-citation><tp:taxon-name><tp:taxon-name-part taxon-name-part-type="genus" reg="Anemone"/> <tp:taxon-name-part taxon-name-part-type="species" reg="hortensis"/></tp:taxon-name><comment>= 
<tp:taxon-name><tp:taxon-name-part taxon-name-part-type="genus" reg="Anemone">Anemone</tp:taxon-name-part> <tp:taxon-name-part taxon-name-part-type="species" reg="hortensis">hortensis</tp:taxon-name-part> <tp:taxon-name-part taxon-name-part-type="infraspecific-rank">var.</tp:taxon-name-part> <tp:taxon-name-part taxon-name-part-type="variety" reg="acutiflora">acutiflora</tp:taxon-name-part></tp:taxon-name> Spach, Hist. Nat. Veg. 7: 251 (1839). Lectotype designated here (Art. 9.12): [Icon] Reichenbach, Iconogr. bot. crit 3: t. 201 f. 343 (1825). </comment></tp:nomenclature-citation><tp:nomenclature-citation><tp:taxon-name><tp:taxon-name-part taxon-name-part-type="genus" reg="Anemone"/> <tp:taxon-name-part taxon-name-part-type="species" reg="hortensis"/></tp:taxon-name><comment>= 
<tp:taxon-name><tp:taxon-name-part taxon-name-part-type="genus" reg="Anemone">Anemone</tp:taxon-name-part> <tp:taxon-name-part taxon-name-part-type="species" reg="hortensis">hortensis</tp:taxon-name-part> <tp:taxon-name-part taxon-name-part-type="infraspecific-rank">var.</tp:taxon-name-part> <tp:taxon-name-part taxon-name-part-type="variety" reg="alba">alba</tp:taxon-name-part></tp:taxon-name> Risso, Flore de Nice: 7 (1844) Type n.v. </comment></tp:nomenclature-citation><tp:nomenclature-citation><tp:taxon-name><tp:taxon-name-part taxon-name-part-type="genus" reg="Anemone"/> <tp:taxon-name-part taxon-name-part-type="species" reg="hortensis"/></tp:taxon-name><comment>= 
<tp:taxon-name><tp:taxon-name-part taxon-name-part-type="genus" reg="Anemone">Anemone</tp:taxon-name-part> <tp:taxon-name-part taxon-name-part-type="species" reg="hortensis">hortensis</tp:taxon-name-part> <tp:taxon-name-part taxon-name-part-type="infraspecific-rank">var.</tp:taxon-name-part> <tp:taxon-name-part taxon-name-part-type="variety" reg="variabilis">variabilis</tp:taxon-name-part></tp:taxon-name> Risso, Flore de Nice: 7 (1844) Type n.v. </comment></tp:nomenclature-citation><tp:nomenclature-citation><tp:taxon-name><tp:taxon-name-part taxon-name-part-type="genus" reg="Anemone"/> <tp:taxon-name-part taxon-name-part-type="species" reg="hortensis"/></tp:taxon-name><comment>= 
<tp:taxon-name><tp:taxon-name-part taxon-name-part-type="genus" reg="Anemone">Anemone</tp:taxon-name-part> <tp:taxon-name-part taxon-name-part-type="species" reg="hortensis">hortensis</tp:taxon-name-part> <tp:taxon-name-part taxon-name-part-type="infraspecific-rank">var.</tp:taxon-name-part> <tp:taxon-name-part taxon-name-part-type="variety" reg="purpurascens">purpurascens</tp:taxon-name-part></tp:taxon-name> Risso, Flore de Nice: 7 (1844) Type n.v. </comment></tp:nomenclature-citation><tp:nomenclature-citation><tp:taxon-name><tp:taxon-name-part taxon-name-part-type="genus" reg="Anemone"/> <tp:taxon-name-part taxon-name-part-type="species" reg="hortensis"/></tp:taxon-name><comment>= 
<tp:taxon-name><tp:taxon-name-part taxon-name-part-type="genus" reg="Anemone">Anemone</tp:taxon-name-part> <tp:taxon-name-part taxon-name-part-type="species" reg="hortensis">hortensis</tp:taxon-name-part> <tp:taxon-name-part taxon-name-part-type="infraspecific-rank">var.</tp:taxon-name-part> <tp:taxon-name-part taxon-name-part-type="variety" reg="zonata">zonata</tp:taxon-name-part></tp:taxon-name> Risso, Flore de Nice: 7 (1844) Type n.v. </comment></tp:nomenclature-citation><tp:nomenclature-citation><tp:taxon-name><tp:taxon-name-part taxon-name-part-type="genus" reg="Anemone"/> <tp:taxon-name-part taxon-name-part-type="species" reg="bauhinii"/></tp:taxon-name><comment>= 
<tp:taxon-name><tp:taxon-name-part taxon-name-part-type="genus" reg="Anemone">Anemone</tp:taxon-name-part> <tp:taxon-name-part taxon-name-part-type="species" reg="bauhinii">bauhinii</tp:taxon-name-part></tp:taxon-name> Risso, Flore de Nice: 7 (1844) Lectotype designated here (Art. 9.3): France, Nice “Col de Villefranche prairies”. Collector unknown. Reçu au Muséum [Paris] en 1955 (lecto. P!) [P02467502]. </comment></tp:nomenclature-citation><tp:nomenclature-citation><tp:taxon-name><tp:taxon-name-part taxon-name-part-type="genus" reg="Anemone"/> <tp:taxon-name-part taxon-name-part-type="species" reg="bauhinii"/></tp:taxon-name><comment>= 
<tp:taxon-name><tp:taxon-name-part taxon-name-part-type="genus" reg="Anemone">Anemone</tp:taxon-name-part> <tp:taxon-name-part taxon-name-part-type="species" reg="bauhinii">bauhinii</tp:taxon-name-part> <tp:taxon-name-part taxon-name-part-type="infraspecific-rank">var.</tp:taxon-name-part> <tp:taxon-name-part taxon-name-part-type="variety" reg="alba">alba</tp:taxon-name-part></tp:taxon-name> Risso, Flore de Nice: 7 (1844) Type n.v. </comment></tp:nomenclature-citation><tp:nomenclature-citation><tp:taxon-name><tp:taxon-name-part taxon-name-part-type="genus" reg="Anemone"/> <tp:taxon-name-part taxon-name-part-type="species" reg="bauhinii"/></tp:taxon-name><comment>= 
<tp:taxon-name><tp:taxon-name-part taxon-name-part-type="genus" reg="Anemone">Anemone</tp:taxon-name-part> <tp:taxon-name-part taxon-name-part-type="species" reg="bauhinii">bauhinii</tp:taxon-name-part> <tp:taxon-name-part taxon-name-part-type="infraspecific-rank">var.</tp:taxon-name-part> <tp:taxon-name-part taxon-name-part-type="variety" reg="ferruginea">ferruginea</tp:taxon-name-part></tp:taxon-name> Risso, Flore de Nice: 7 (1844) Type n.v. </comment></tp:nomenclature-citation><tp:nomenclature-citation><tp:taxon-name><tp:taxon-name-part taxon-name-part-type="genus" reg="Anemone"/> <tp:taxon-name-part taxon-name-part-type="species" reg="lepida"/></tp:taxon-name><comment>= 
<tp:taxon-name><tp:taxon-name-part taxon-name-part-type="genus" reg="Anemone">Anemone</tp:taxon-name-part> <tp:taxon-name-part taxon-name-part-type="species" reg="lepida">lepida</tp:taxon-name-part></tp:taxon-name> Jord., Bull. Soc. Linn. Lyon ser. 2 vol. 7: 427 (1861) Neotype designated here: France, Provence, “Sous les oliviers, Grasse” <italic>C.Bertrand</italic> s.n. 11 March 1906 (neo. P!) [P02695662]. </comment></tp:nomenclature-citation><tp:nomenclature-citation><tp:taxon-name><tp:taxon-name-part taxon-name-part-type="genus" reg="Anemone"/> <tp:taxon-name-part taxon-name-part-type="species" reg="purpurata"/></tp:taxon-name><comment>≡ 
<tp:taxon-name><tp:taxon-name-part taxon-name-part-type="genus" reg="Anemone">Anemone</tp:taxon-name-part> <tp:taxon-name-part taxon-name-part-type="species" reg="purpurata">purpurata</tp:taxon-name-part></tp:taxon-name> Jord., Bull. Soc. Linn. Lyon ser. 2 vol. 7: 427 (1861). </comment></tp:nomenclature-citation><tp:nomenclature-citation><tp:taxon-name><tp:taxon-name-part taxon-name-part-type="genus" reg="Anemone"/> <tp:taxon-name-part taxon-name-part-type="species" reg="hortensis"/></tp:taxon-name><comment>≡ 
<tp:taxon-name><tp:taxon-name-part taxon-name-part-type="genus" reg="Anemone">Anemone</tp:taxon-name-part> <tp:taxon-name-part taxon-name-part-type="species" reg="hortensis">hortensis</tp:taxon-name-part> <tp:taxon-name-part taxon-name-part-type="infraspecific-rank">var.</tp:taxon-name-part> <tp:taxon-name-part taxon-name-part-type="variety" reg="lepida">lepida</tp:taxon-name-part></tp:taxon-name> (Jord.) Ardoino, Fl. Anal. Alpes-mar.: 13 (1867). </comment></tp:nomenclature-citation><tp:nomenclature-citation><tp:taxon-name><tp:taxon-name-part taxon-name-part-type="genus" reg="Anemone"/> <tp:taxon-name-part taxon-name-part-type="species" reg="hortensis"/></tp:taxon-name><comment>≡ 
<tp:taxon-name><tp:taxon-name-part taxon-name-part-type="genus" reg="Anemone">Anemone</tp:taxon-name-part> <tp:taxon-name-part taxon-name-part-type="species" reg="hortensis">hortensis</tp:taxon-name-part></tp:taxon-name> [forme] <tp:taxon-name><tp:taxon-name-part taxon-name-part-type="genus" reg="Anemone"/><tp:taxon-name-part taxon-name-part-type="species" reg="lepida">lepida</tp:taxon-name-part></tp:taxon-name> (Jord.) Rouy &amp; Foucaud, Fl. France 1: 49 (1893), (nom. inval. See note 2). </comment></tp:nomenclature-citation><tp:nomenclature-citation><tp:taxon-name><tp:taxon-name-part taxon-name-part-type="genus" reg="Anemone"/> <tp:taxon-name-part taxon-name-part-type="species" reg="variata"/></tp:taxon-name><comment>= 
<tp:taxon-name><tp:taxon-name-part taxon-name-part-type="genus" reg="Anemone">Anemone</tp:taxon-name-part> <tp:taxon-name-part taxon-name-part-type="species" reg="variata">variata</tp:taxon-name-part></tp:taxon-name> Jord., Bull. Soc. Linn. Lyon ser. 2 vol. 7: 427 (1861) Lectotype designated here (Art. 9.12): France, “<tp:taxon-name><tp:taxon-name-part taxon-name-part-type="genus" reg="Anemone">Anemone</tp:taxon-name-part> <tp:taxon-name-part taxon-name-part-type="species" reg="versicolour">versicolour</tp:taxon-name-part></tp:taxon-name>, Grasse et Mouhans [Mouans-Sartoux] (Var) 1844. <italic>J-L. Hénon</italic> s.n. ex Herb. Al. Jordan 187, Herbier Bonaparte (stamp)” (lecto. LY!) [LY0049050]; isolectotype: France, “<tp:taxon-name><tp:taxon-name-part taxon-name-part-type="genus" reg="Anemone">Anemone</tp:taxon-name-part> <tp:taxon-name-part taxon-name-part-type="species" reg="versicolour">versicolour</tp:taxon-name-part></tp:taxon-name> J., Grasse et Mouans (Var) 1844, M. Hénon, ex Herb. Al. Jordan 187” (isolecto. MPU!) [MPU521442]; syntype: “<tp:taxon-name><tp:taxon-name-part taxon-name-part-type="genus" reg="Anemone">Anemone</tp:taxon-name-part> <tp:taxon-name-part taxon-name-part-type="species" reg="versicolour">versicolour</tp:taxon-name-part></tp:taxon-name> Jord. Cannes, Alpes Maritimes, rec. Loret, 1853, <italic>Jordan</italic> s.n. s.d. ex Herb. Al. Jordan 187” (syn. P!) [P03181955]; syntype “<tp:taxon-name><tp:taxon-name-part taxon-name-part-type="genus" reg="Anemone">Anemone</tp:taxon-name-part> <tp:taxon-name-part taxon-name-part-type="species" reg="versicolour">versicolour</tp:taxon-name-part></tp:taxon-name> var. fl. rubro-pallida a Grasse (Var) in horto mea legi janvier 1853. Alexis Jordan 1853” (syn. NCY!) [NCY0087143]; syntype “<tp:taxon-name><tp:taxon-name-part taxon-name-part-type="genus" reg="Anemone">Anemone</tp:taxon-name-part> <tp:taxon-name-part taxon-name-part-type="species" reg="versicolour">versicolour</tp:taxon-name-part></tp:taxon-name> Jord. Du Var mihi 29 Mai 1853” (syn. LY x 2!) [LY0799593; LY0799594]; syntype “<tp:taxon-name><tp:taxon-name-part taxon-name-part-type="genus" reg="Anemone">Anemone</tp:taxon-name-part> <tp:taxon-name-part taxon-name-part-type="species" reg="versicolour">versicolour</tp:taxon-name-part></tp:taxon-name> Jord. Cannes (Alpes Maritimes n Lorn 1853” (syn. LY!) [LY0799587]. </comment></tp:nomenclature-citation><tp:nomenclature-citation><tp:taxon-name><tp:taxon-name-part taxon-name-part-type="genus" reg="Anemone"/> <tp:taxon-name-part taxon-name-part-type="species" reg="hortensis"/></tp:taxon-name><comment>≡ 
<tp:taxon-name><tp:taxon-name-part taxon-name-part-type="genus" reg="Anemone">Anemone</tp:taxon-name-part> <tp:taxon-name-part taxon-name-part-type="species" reg="hortensis">hortensis</tp:taxon-name-part> <tp:taxon-name-part taxon-name-part-type="infraspecific-rank">var.</tp:taxon-name-part> <tp:taxon-name-part taxon-name-part-type="variety" reg="variata">variata</tp:taxon-name-part></tp:taxon-name> (Jord.) Ardoino, Fl. Anal. Alpes-mar.: 13 (1867) </comment></tp:nomenclature-citation><tp:nomenclature-citation><tp:taxon-name><tp:taxon-name-part taxon-name-part-type="genus" reg="Anemone"/> <tp:taxon-name-part taxon-name-part-type="species" reg="hortensis"/></tp:taxon-name><comment>≡ 
<tp:taxon-name><tp:taxon-name-part taxon-name-part-type="genus" reg="Anemone">Anemone</tp:taxon-name-part> <tp:taxon-name-part taxon-name-part-type="species" reg="hortensis">hortensis</tp:taxon-name-part></tp:taxon-name> [forme] <tp:taxon-name><tp:taxon-name-part taxon-name-part-type="genus" reg="Anemone"/><tp:taxon-name-part taxon-name-part-type="species" reg="variata">variata</tp:taxon-name-part></tp:taxon-name> (Jord.) Rouy and Foucaud, Fl. France 1: 49 (1893), (nom. inval. note 2). </comment></tp:nomenclature-citation><tp:nomenclature-citation><tp:taxon-name><tp:taxon-name-part taxon-name-part-type="genus" reg="Anemone"/> <tp:taxon-name-part taxon-name-part-type="species" reg="fulgens"/></tp:taxon-name><comment>= 
<tp:taxon-name><tp:taxon-name-part taxon-name-part-type="genus" reg="Anemone">Anemone</tp:taxon-name-part> <tp:taxon-name-part taxon-name-part-type="species" reg="fulgens">fulgens</tp:taxon-name-part> <tp:taxon-name-part taxon-name-part-type="infraspecific-rank">var.</tp:taxon-name-part> <tp:taxon-name-part taxon-name-part-type="variety" reg="purpureo-violacea">purpureo-violacea</tp:taxon-name-part></tp:taxon-name> Boiss. Fl. Orient. 1: 12 (1867) Lectotype designated here (Art. 9.3): Turkey, “<tp:taxon-name><tp:taxon-name-part taxon-name-part-type="genus" reg="Anemone">Anemone</tp:taxon-name-part> <tp:taxon-name-part taxon-name-part-type="species" reg="formosa">formosa</tp:taxon-name-part></tp:taxon-name> Const.” Constantinople [Istanbul], 1837, <italic>Aucher-Eloy</italic> 10 (lecto. P!) [P03180155]; isolectotype: Turkey “Byzantium” Aucher-Eloy Pl. Orientales, <italic>Aucher-Eloy</italic> n.10 (right-hand specimen isolecto. P!) [P03182168]; syntype: Greece, “<tp:taxon-name><tp:taxon-name-part taxon-name-part-type="genus" reg="Anemone">Anemone</tp:taxon-name-part> <tp:taxon-name-part taxon-name-part-type="species" reg="stellata">stellata</tp:taxon-name-part></tp:taxon-name> entre Nisi [Messini] et Colomata [Kalamata] sur les bains Romains, Morée [Peloponnese] Gittard s.d. s.n.” Herb. G-BOISS label. (syn. G!) [G00788455] SIB-457127/1; syntype: Greece, “<tp:taxon-name><tp:taxon-name-part taxon-name-part-type="genus" reg="Anemone">Anemone</tp:taxon-name-part> <tp:taxon-name-part taxon-name-part-type="species" reg="hortensis">hortensis</tp:taxon-name-part></tp:taxon-name> b. Attica”, Spruner s.d. s.n. (Herb. Fl. Orientalis G-BOISS label) (syn. G!) [G00788454] SIB-457126/1; syntype: “Graecia. Mr W Spruner 1840” (syn. G!) [G00788446] SIB-457118/1. </comment></tp:nomenclature-citation><tp:nomenclature-citation><tp:taxon-name><tp:taxon-name-part taxon-name-part-type="genus" reg="Anemone"/> <tp:taxon-name-part taxon-name-part-type="species" reg="pavonina"/></tp:taxon-name><comment>≡ 
<tp:taxon-name><tp:taxon-name-part taxon-name-part-type="genus" reg="Anemone">Anemone</tp:taxon-name-part> <tp:taxon-name-part taxon-name-part-type="species" reg="pavonina">pavonina</tp:taxon-name-part> <tp:taxon-name-part taxon-name-part-type="infraspecific-rank">var.</tp:taxon-name-part> <tp:taxon-name-part taxon-name-part-type="variety" reg="purpureo-violacea">purpureo-violacea</tp:taxon-name-part></tp:taxon-name> (Boiss.) Halácsy, Consp. Fl. Graec.1: 5 (1900). </comment></tp:nomenclature-citation><tp:nomenclature-citation><tp:taxon-name><tp:taxon-name-part taxon-name-part-type="genus" reg="Anemone"/> <tp:taxon-name-part taxon-name-part-type="species" reg="hortensis"/></tp:taxon-name><comment>≡ 
<tp:taxon-name><tp:taxon-name-part taxon-name-part-type="genus" reg="Anemone">Anemone</tp:taxon-name-part> <tp:taxon-name-part taxon-name-part-type="species" reg="hortensis">hortensis</tp:taxon-name-part> <tp:taxon-name-part taxon-name-part-type="infraspecific-rank">subvar.</tp:taxon-name-part> <tp:taxon-name-part taxon-name-part-type="subvariety" reg="purpureo-violacea">purpureo-violacea</tp:taxon-name-part></tp:taxon-name> (Boiss.) Hayek, Repert. Spec. Nov. Regni Veg. Beih. 30: 319 (1924). </comment></tp:nomenclature-citation><tp:nomenclature-citation><tp:taxon-name><tp:taxon-name-part taxon-name-part-type="genus" reg="Anemone"/> <tp:taxon-name-part taxon-name-part-type="species" reg="stellata"/></tp:taxon-name><comment>= 
<tp:taxon-name><tp:taxon-name-part taxon-name-part-type="genus" reg="Anemone">Anemone</tp:taxon-name-part> <tp:taxon-name-part taxon-name-part-type="species" reg="stellata">stellata</tp:taxon-name-part> <tp:taxon-name-part taxon-name-part-type="infraspecific-rank">var.</tp:taxon-name-part> <tp:taxon-name-part taxon-name-part-type="variety" reg="grandiflora">grandiflora</tp:taxon-name-part></tp:taxon-name> Pons, Bull. Soc. Bot. Fr. 30: lxxxii (1883) Provence, “Le Bar, Mouans, Grasse, dans les cultures”. Lectotype designated here (Art. 9.3): France, “Le Bar quartier des vignes” l’Abbé <italic>A.Pons</italic> s.n. 20 January 1881 (lecto. MPU!) [MPU532042] (see note 4 below). </comment></tp:nomenclature-citation><tp:nomenclature-citation><tp:taxon-name><tp:taxon-name-part taxon-name-part-type="genus" reg="Anemone"/> <tp:taxon-name-part taxon-name-part-type="species" reg="hortensis"/></tp:taxon-name><comment>≡ 
<tp:taxon-name><tp:taxon-name-part taxon-name-part-type="genus" reg="Anemone">Anemone</tp:taxon-name-part> <tp:taxon-name-part taxon-name-part-type="species" reg="hortensis">hortensis</tp:taxon-name-part> <tp:taxon-name-part taxon-name-part-type="infraspecific-rank">subvar.</tp:taxon-name-part> <tp:taxon-name-part taxon-name-part-type="subvariety" reg="grandiflora">grandiflora</tp:taxon-name-part></tp:taxon-name> (Pons) Burnat, Fl. Alp. Marit. 1: 13 (1892). </comment></tp:nomenclature-citation><tp:nomenclature-citation><tp:taxon-name><tp:taxon-name-part taxon-name-part-type="genus" reg="Anemone"/> <tp:taxon-name-part taxon-name-part-type="species" reg="hortensis"/></tp:taxon-name><comment>≡ 
<tp:taxon-name><tp:taxon-name-part taxon-name-part-type="genus" reg="Anemone">Anemone</tp:taxon-name-part> <tp:taxon-name-part taxon-name-part-type="species" reg="hortensis">hortensis</tp:taxon-name-part></tp:taxon-name> [forme] <tp:taxon-name><tp:taxon-name-part taxon-name-part-type="genus" reg="Anemone"/><tp:taxon-name-part taxon-name-part-type="species" reg="grandiflora">grandiflora</tp:taxon-name-part></tp:taxon-name> (Pons) Rouy and Foucaud, Fl. France 1: 48 (1893), nom. inval. (see note 2 below). </comment></tp:nomenclature-citation><tp:nomenclature-citation><tp:taxon-name><tp:taxon-name-part taxon-name-part-type="genus" reg="Anemone"/> <tp:taxon-name-part taxon-name-part-type="species" reg="hortensis"/></tp:taxon-name><comment>≡ 
<tp:taxon-name><tp:taxon-name-part taxon-name-part-type="genus" reg="Anemone">Anemone</tp:taxon-name-part> <tp:taxon-name-part taxon-name-part-type="species" reg="hortensis">hortensis</tp:taxon-name-part> <tp:taxon-name-part taxon-name-part-type="infraspecific-rank">var.</tp:taxon-name-part> <tp:taxon-name-part taxon-name-part-type="variety" reg="grandiflora">grandiflora</tp:taxon-name-part></tp:taxon-name> (Pons) P.Graebn., Syn. Mitteleur. Fl. [Ascherson and Graebner] 5(3): 8 (1935). </comment></tp:nomenclature-citation><tp:nomenclature-citation><tp:taxon-name><tp:taxon-name-part taxon-name-part-type="genus" reg="Anemone"/> <tp:taxon-name-part taxon-name-part-type="species" reg="stellata"/></tp:taxon-name><comment>= 
<tp:taxon-name><tp:taxon-name-part taxon-name-part-type="genus" reg="Anemone">Anemone</tp:taxon-name-part> <tp:taxon-name-part taxon-name-part-type="species" reg="stellata">stellata</tp:taxon-name-part> <tp:taxon-name-part taxon-name-part-type="infraspecific-rank">var.</tp:taxon-name-part> <tp:taxon-name-part taxon-name-part-type="variety" reg="parviflora">parviflora</tp:taxon-name-part></tp:taxon-name> Pons, Bull. Soc. Bot. Fr. 30: lxxxiii (1883) Lectotype designated here (Art. 9.3): France, Grasse, Le Bar, Mouans <italic>A.Pons s.n.</italic> Fevr-Avril 1880 (lecto. K!) [K003266312]. </comment></tp:nomenclature-citation><tp:nomenclature-citation><tp:taxon-name><tp:taxon-name-part taxon-name-part-type="genus" reg="Anemone"/> <tp:taxon-name-part taxon-name-part-type="species" reg="hortensis"/></tp:taxon-name><comment>≡ 
<tp:taxon-name><tp:taxon-name-part taxon-name-part-type="genus" reg="Anemone">Anemone</tp:taxon-name-part> <tp:taxon-name-part taxon-name-part-type="species" reg="hortensis">hortensis</tp:taxon-name-part> <tp:taxon-name-part taxon-name-part-type="infraspecific-rank">subvar.</tp:taxon-name-part> <tp:taxon-name-part taxon-name-part-type="subvariety" reg="parviflora">parviflora</tp:taxon-name-part></tp:taxon-name> (Pons) Burnat, Fl. Alp. Marit. 1: 13 (1892) </comment></tp:nomenclature-citation><tp:nomenclature-citation><tp:taxon-name><tp:taxon-name-part taxon-name-part-type="genus" reg="Anemone"/> <tp:taxon-name-part taxon-name-part-type="species" reg="pavonina"/></tp:taxon-name><comment>= 
<tp:taxon-name><tp:taxon-name-part taxon-name-part-type="genus" reg="Anemone">Anemone</tp:taxon-name-part> <tp:taxon-name-part taxon-name-part-type="species" reg="pavonina">pavonina</tp:taxon-name-part> <tp:taxon-name-part taxon-name-part-type="infraspecific-rank">var.</tp:taxon-name-part> <tp:taxon-name-part taxon-name-part-type="variety" reg="occidentalis">occidentalis</tp:taxon-name-part></tp:taxon-name> Luzzatto, Arch. Bot. Sist. 9(3–4): 208 (1933). Lectotype designated here (Art. 9.3): France, Basses Pyrenées, Gan, “vignes des coteaux argileux”, 20 April 1882, <italic>E.Doassans</italic> 4016 det. Dr Gina Luzzatto mihi, 24.3.1933 (lecto. P!) [P03182081]; (isolecto. BR!) [BR0000031559218]; (isolecto. P x 2!) [P00266532; P02840556]; syntype: (left specimen only): France, “St. Pandelon in Vasconia”, <italic>E.Camus</italic> 177a, s.d. det. Dr Gina Luzzatto mihi 24.3.1933 (syn. P!) [P03182079]; syntype: France, Basses Pyrenées, “dans les vignes près Pau” <italic>F.Schultz</italic> s.n. det. Dr Gina Luzzatto mihi 30.1.1933 (syn. B!). </comment></tp:nomenclature-citation><tp:nomenclature-citation><tp:taxon-name><tp:taxon-name-part taxon-name-part-type="genus" reg="Anemone"/> <tp:taxon-name-part taxon-name-part-type="species" reg="pavonina"/></tp:taxon-name><comment>= 
<tp:taxon-name><tp:taxon-name-part taxon-name-part-type="genus" reg="Anemone">Anemone</tp:taxon-name-part> <tp:taxon-name-part taxon-name-part-type="species" reg="pavonina">pavonina</tp:taxon-name-part> <tp:taxon-name-part taxon-name-part-type="infraspecific-rank">f.</tp:taxon-name-part> <tp:taxon-name-part taxon-name-part-type="form" reg="decolorata">decolorata</tp:taxon-name-part></tp:taxon-name> Luzzatto, Arch. Bot. Sist. 9(3–4): 208 (1933) Lectotype designated here (Art. 9.3): France, “<tp:taxon-name><tp:taxon-name-part taxon-name-part-type="genus" reg="Anemone">Anemone</tp:taxon-name-part> <tp:taxon-name-part taxon-name-part-type="species" reg="stellata">stellata</tp:taxon-name-part></tp:taxon-name> Lam. environs St Sever Dept. Dax, Landes comm. D. L. Dufour” (the year 1868 no. 23 added later). Det. Dott. Gina Luzzatto, 24 March 1933. (lecto. P!) [P00266535]. </comment></tp:nomenclature-citation><tp:nomenclature-citation><tp:taxon-name>
                  <tp:taxon-name-part taxon-name-part-type="genus" reg="Anemone"/>
                  <tp:taxon-name-part taxon-name-part-type="species" reg="stellata"/>
                </tp:taxon-name><comment>- <tp:taxon-name><tp:taxon-name-part taxon-name-part-type="genus" reg="Anemone">Anemone</tp:taxon-name-part> <tp:taxon-name-part taxon-name-part-type="species" reg="stellata">stellata</tp:taxon-name-part> <tp:taxon-name-part taxon-name-part-type="infraspecific-rank">var.</tp:taxon-name-part> <tp:taxon-name-part taxon-name-part-type="variety" reg="primigenia">primigenia</tp:taxon-name-part></tp:taxon-name> A.Gubler, Bull. Soc. Bot. France 8: 243 (1861) nom. nud. </comment></tp:nomenclature-citation></tp:nomenclature-citation-list></tp:nomenclature><tp:treatment-sec sec-type="distribution" id="SECID0E4VCK"><title>Distribution and habitat.</title><p><tp:taxon-name><tp:taxon-name-part taxon-name-part-type="genus" reg="Anemone">Anemone</tp:taxon-name-part> <tp:taxon-name-part taxon-name-part-type="species" reg="hortensis">hortensis</tp:taxon-name-part> <tp:taxon-name-part taxon-name-part-type="infraspecific-rank">var.</tp:taxon-name-part> <tp:taxon-name-part taxon-name-part-type="variety" reg="hortensis">hortensis</tp:taxon-name-part></tp:taxon-name> is found in Albania, Bulgaria, Greece, North Macedonia, and Turkey in Europe and Anatolian Turkey, growing in open meadows or among shrubs, sometimes in woodland clearings from 200 to 1200 m. <xref ref-type="bibr" rid="B101">Ziman et al. (2011)</xref> noted the presence of seasonally dimorphic leaves in <italic><tp:taxon-name><tp:taxon-name-part taxon-name-part-type="genus" reg="Anemone">A.</tp:taxon-name-part> <tp:taxon-name-part taxon-name-part-type="species" reg="hortensis">hortensis</tp:taxon-name-part></tp:taxon-name></italic>. In early spring they observed that trisected leaves occurred with only a few obtuse lobules, whereas in late spring more divided leaves emerged with numerous acute lobules. These authors also indicated that for <italic><tp:taxon-name><tp:taxon-name-part taxon-name-part-type="genus" reg="Anemone">A.</tp:taxon-name-part> <tp:taxon-name-part taxon-name-part-type="species" reg="coronaria">coronaria</tp:taxon-name-part></tp:taxon-name></italic>, both basal and involucral leaves were much more finely divided and dissected throughout the growth cycle of the plant (<xref ref-type="bibr" rid="B101">Ziman et al. 2011</xref>). Flowering in March and April. The forma <tp:taxon-name><tp:taxon-name-part taxon-name-part-type="genus" reg="Anemone"/><tp:taxon-name-part taxon-name-part-type="species" reg="hortensis"/><tp:taxon-name-part taxon-name-part-type="form" reg="regina">regina</tp:taxon-name-part></tp:taxon-name> (Risso) J.Compton (see below) with golden yellow or white at the base of each red or purple tepal, which collectively form the “queen’s” crown in the centre of the flower, is most frequently found (Fig. <xref ref-type="fig" rid="F2">2C</xref>), whereas flowers which are entirely red or entirely purple are less common.</p></tp:treatment-sec><tp:treatment-sec sec-type="Note 1" id="SECID0EFYCK"><title>Note 1.</title><p>In the Foreword to “Conspectus florae europaeae”, Carl Fredrik Nyman stated, “Subspecies, litteris minimis impressae, asterisco notantur; varietates linea longiora ante nomen” [Subspecies printed in small letters are marked with an asterisk; varieties with a longer line before the name] (<xref ref-type="bibr" rid="B78">Nyman 1878</xref>: Foreword). The correct combination at the rank of subspecies is therefore <tp:taxon-name><tp:taxon-name-part taxon-name-part-type="genus" reg="Anemone">Anemone</tp:taxon-name-part> <tp:taxon-name-part taxon-name-part-type="species" reg="hortensis">hortensis</tp:taxon-name-part> <tp:taxon-name-part taxon-name-part-type="infraspecific-rank">subsp.</tp:taxon-name-part> <tp:taxon-name-part taxon-name-part-type="subspecies" reg="fulgens">fulgens</tp:taxon-name-part></tp:taxon-name> (DC.) Nyman.</p></tp:treatment-sec><tp:treatment-sec sec-type="Note 2" id="SECID0EAZCK"><title>Note 2.</title><p>Heywood (<xref ref-type="bibr" rid="B42">Heywood 1958</xref>: 89–93) succinctly considered the status and application of the names of the infraspecific taxa included in Rouy and Foucaud’s “Flore de France” (<xref ref-type="bibr" rid="B89">Rouy and Foucaud 1893</xref>–1913). In our context this discussion is pertinent to the names provided by Rouy and Foucaud in vol. 1; highly relevant is their use of the term “forme”, which in their terminology denoted a rank intermediate between variety and subspecies i.e. above that of variety (<xref ref-type="bibr" rid="B89">Rouy and Foucaud 1893</xref>: xi–xiii). They make it quite clear as to how they propose to use the term in their work: “Ajoutons qu’il nous a paru nécessaire d’indiquer par des caractères typographiques différents la valeur plus ou moins grande des plantes au point de vue du groupe spécifique: espèces, sous-espèces, formes, variétés, sous-variétés.</p><p>Une innovation qui sera probablement remarquée, c’est la valeur que nous attribuons à la forme, que nous considérons ici comme synomyme de la race en horticulture…….Nous estimons donc la forme d’un degré supérieur dans l’échelle de la classification à la variété” (<xref ref-type="bibr" rid="B89">Rouy and Foucaud 1893</xref>: xi). Art. 4.1 of the ICN states clearly that forma sits below the rank of varietas. Their usage of the term “forme” consequently contradicts both Art. 5.1 and Art. 37.6 of the ICN, and their unorthodox use of that term either for new names or for new combinations renders them invalid (<xref ref-type="bibr" rid="B96">Turland et al. 2018</xref>).</p><p>Abel Albert and Émile Jahandiez, in their Catalogue of the plants of Var, a département in Provence, south-east France, clearly stated that they had followed Rouy’s unusual concept of the term “forme” (<xref ref-type="bibr" rid="B1">Albert and Jahandiez 1908</xref>: xlii). Their combinations under that ranking are also therefore invalid (<xref ref-type="bibr" rid="B1">Albert and Jahandiez 1908</xref>: 4).</p></tp:treatment-sec><tp:treatment-sec sec-type="Note 3" id="SECID0EG1CK"><title>Note 3.</title><p>In a short note Giovanni Francesco Re (1773–1833) included the name of <italic><tp:taxon-name><tp:taxon-name-part taxon-name-part-type="genus" reg="Anemone">Anemone</tp:taxon-name-part> <tp:taxon-name-part taxon-name-part-type="species" reg="latifolia">latifolia</tp:taxon-name-part></tp:taxon-name></italic> coined by Carlo Bellardi (1741–1826) as well as part of his unpublished description, stating that the species was from uncultivated fields around Nice. A search for specimens of Bellardi’s collection in his Herbarium in Turin (TO) did not locate any original material (Guglielmone pers. comm.). Many of his specimens have been either damaged or lost; however, there is a reference cited by Bellardi to the Swiss herbalist Dominique Chabrey (1610–1667): “<tp:taxon-name><tp:taxon-name-part taxon-name-part-type="genus" reg="Anemone">Anemone</tp:taxon-name-part> <tp:taxon-name-part taxon-name-part-type="species" reg="latifolia">latifolia</tp:taxon-name-part></tp:taxon-name> ex coccineo phaenicei coloris, unguibus parvis subpallidus Chabr. sciagr. p. 462” [<tp:taxon-name><tp:taxon-name-part taxon-name-part-type="genus" reg="Anemone">Anemone</tp:taxon-name-part></tp:taxon-name> with broad leaves and Phoenician red-coloured flowers, with small paler claws]. Chabrey’s description includes an illustration of a simple flowered plant with eight tepals under that name, which can serve as the lectotype for the name <italic><tp:taxon-name><tp:taxon-name-part taxon-name-part-type="genus" reg="Anemone">Anemone</tp:taxon-name-part> <tp:taxon-name-part taxon-name-part-type="species" reg="latifolia">latifolia</tp:taxon-name-part></tp:taxon-name></italic> Bellardi ex Re.</p></tp:treatment-sec><tp:treatment-sec sec-type="Note 4" id="SECID0ES2CK"><title>Note 4.</title><p>The Abbé Alexandre Pons included the statement “Selon nous, cette espèce comprend deux variétés ou races bien distinctes” (<xref ref-type="bibr" rid="B84">Pons 1883</xref>: lxxxii). Although his reference to “races” does not fit the use of the accepted terms in the terminology of botanical ranks according to Art. 4 of the ICN (<xref ref-type="bibr" rid="B96">Turland et al. 2018</xref>), the use of the term variété for variety is acceptable (Art. 4.1).</p></tp:treatment-sec><tp:treatment-sec><!--Section generated to contain objects referenced in tp:taxon-treatment.--><fig id="F1" position="float" orientation="portrait"><object-id xmlns:xlink="http://www.w3.org/1999/xlink" content-type="doi" xlink:type="simple">10.3897/phytokeys.263.158703.figure1</object-id><object-id xmlns:xlink="http://www.w3.org/1999/xlink" content-type="arpha" xlink:type="simple">274D9505-C7A9-569F-B4D7-CD2D46DF3486</object-id><label>Figure 1.</label><caption><p>A. <tp:taxon-name><tp:taxon-name-part taxon-name-part-type="genus" reg="Anemone">Anemone</tp:taxon-name-part> <tp:taxon-name-part taxon-name-part-type="species" reg="hortensis">hortensis</tp:taxon-name-part> <tp:taxon-name-part taxon-name-part-type="infraspecific-rank">var.</tp:taxon-name-part> <tp:taxon-name-part taxon-name-part-type="variety" reg="pavonina">pavonina</tp:taxon-name-part></tp:taxon-name> naturalised in southwest France: photo credit Pépinières du lac des Joncs, Dordogne, France; B. Jacob Bobart’s <tp:taxon-name><tp:taxon-name-part taxon-name-part-type="genus" reg="Anemone">Anemone</tp:taxon-name-part> <tp:taxon-name-part taxon-name-part-type="species" reg="hortensis">hortensis</tp:taxon-name-part> <tp:taxon-name-part taxon-name-part-type="infraspecific-rank">var.</tp:taxon-name-part> <tp:taxon-name-part taxon-name-part-type="variety" reg="pavonina">pavonina</tp:taxon-name-part></tp:taxon-name> cultivated in the University of Oxford botanic garden c. 1680 (OXF Bjr-03-157); C. Lectotype of <italic><tp:taxon-name><tp:taxon-name-part taxon-name-part-type="genus" reg="Anemone">Anemone</tp:taxon-name-part> <tp:taxon-name-part taxon-name-part-type="species" reg="hortensis">hortensis</tp:taxon-name-part></tp:taxon-name></italic> from the Clifford Herbarium (BM000628826) showing obovate tepals and remnants of reddish colouring; D. Lectotype specimen of <italic><tp:taxon-name><tp:taxon-name-part taxon-name-part-type="genus" reg="Anemone">Anemone</tp:taxon-name-part> <tp:taxon-name-part taxon-name-part-type="species" reg="pavonina">pavonina</tp:taxon-name-part></tp:taxon-name></italic> (P00282070).</p></caption><graphic xmlns:xlink="http://www.w3.org/1999/xlink" xlink:href="phytokeys-263-071_article-158703__-g001.jpg" position="float" orientation="portrait" xlink:type="simple" id="oo_1423095.jpg"><uri content-type="original_file" xlink:type="simple">https://binary.pensoft.net/fig/1423095</uri></graphic></fig><fig id="F2" position="float" orientation="portrait"><object-id xmlns:xlink="http://www.w3.org/1999/xlink" content-type="doi" xlink:type="simple">10.3897/phytokeys.263.158703.figure2</object-id><object-id xmlns:xlink="http://www.w3.org/1999/xlink" content-type="arpha" xlink:type="simple">DB7235B3-8CE6-5F93-9E97-3E90113C4851</object-id><label>Figure 2.</label><caption><p>Morphological variation within <italic><tp:taxon-name><tp:taxon-name-part taxon-name-part-type="genus" reg="Anemone">Anemone</tp:taxon-name-part> <tp:taxon-name-part taxon-name-part-type="species" reg="hortensis">hortensis</tp:taxon-name-part></tp:taxon-name></italic>. A. Lectotype specimen of <tp:taxon-name><tp:taxon-name-part taxon-name-part-type="genus" reg="Anemone">Anemone</tp:taxon-name-part> <tp:taxon-name-part taxon-name-part-type="species" reg="hortensis">hortensis</tp:taxon-name-part> <tp:taxon-name-part taxon-name-part-type="infraspecific-rank">var.</tp:taxon-name-part> <tp:taxon-name-part taxon-name-part-type="variety" reg="stellata">stellata</tp:taxon-name-part></tp:taxon-name> (NCY0087945) collected by C.J.A de Baudot near Grasse, Provence, France, in 1837, showing narrower lanceolate and more numerous tepals than in <tp:taxon-name><tp:taxon-name-part taxon-name-part-type="genus" reg="Anemone">A.</tp:taxon-name-part> <tp:taxon-name-part taxon-name-part-type="species" reg="hortensis">hortensis</tp:taxon-name-part> <tp:taxon-name-part taxon-name-part-type="infraspecific-rank">var.</tp:taxon-name-part> <tp:taxon-name-part taxon-name-part-type="variety" reg="hortensis">hortensis</tp:taxon-name-part></tp:taxon-name>; B. <tp:taxon-name><tp:taxon-name-part taxon-name-part-type="genus" reg="Anemone">Anemone</tp:taxon-name-part> <tp:taxon-name-part taxon-name-part-type="species" reg="hortensis">hortensis</tp:taxon-name-part> <tp:taxon-name-part taxon-name-part-type="infraspecific-rank">var.</tp:taxon-name-part> <tp:taxon-name-part taxon-name-part-type="variety" reg="stellata">stellata</tp:taxon-name-part></tp:taxon-name> in Calabria, Italy. Photo credit: Alberto Capuano; C. <tp:taxon-name><tp:taxon-name-part taxon-name-part-type="genus" reg="Anemone">Anemone</tp:taxon-name-part> <tp:taxon-name-part taxon-name-part-type="species" reg="hortensis">hortensis</tp:taxon-name-part> <tp:taxon-name-part taxon-name-part-type="infraspecific-rank">f.</tp:taxon-name-part> <tp:taxon-name-part taxon-name-part-type="form" reg="regina">regina</tp:taxon-name-part></tp:taxon-name> (Risso) J.Compton showing basal pale yellow zonal tepal colouration, Mount Parnonas, Peloponnese, growing with <italic><tp:taxon-name><tp:taxon-name-part taxon-name-part-type="genus" reg="Euphorbia">Euphorbia</tp:taxon-name-part> <tp:taxon-name-part taxon-name-part-type="species" reg="rigida">rigida</tp:taxon-name-part></tp:taxon-name></italic> M.Bieb. elev. 1100m. Photo credit: Tania Compton 8 April 2024; D. <tp:taxon-name><tp:taxon-name-part taxon-name-part-type="genus" reg="Anemone">Anemone</tp:taxon-name-part> <tp:taxon-name-part taxon-name-part-type="species" reg="hortensis">hortensis</tp:taxon-name-part> <tp:taxon-name-part taxon-name-part-type="infraspecific-rank">var.</tp:taxon-name-part> <tp:taxon-name-part taxon-name-part-type="variety" reg="heldreichii">heldreichii</tp:taxon-name-part></tp:taxon-name> Crete, Mount Kouroupa, elev. 800 m, showing small white flowers with elliptic tepals Photo credit: Grzegorz Grzejszcz.</p></caption><graphic xmlns:xlink="http://www.w3.org/1999/xlink" xlink:href="phytokeys-263-071_article-158703__-g002.jpg" position="float" orientation="portrait" xlink:type="simple" id="oo_1423096.jpg"><uri content-type="original_file" xlink:type="simple">https://binary.pensoft.net/fig/1423096</uri></graphic></fig></tp:treatment-sec><ref-list><ref id="B49"><mixed-citation xmlns:xlink="http://www.w3.org/1999/xlink" xlink:type="simple"><person-group><name name-style="western"><surname>Jarvis</surname><given-names>CE</given-names></name><name name-style="western"><surname>Spencer</surname><given-names>MA</given-names></name><name name-style="western"><surname>Cafferty</surname><given-names>S</given-names></name></person-group> (<year>2005</year>) <article-title>Typification of Linnaean names in <tp:taxon-name><tp:taxon-name-part taxon-name-part-type="family">Ranunculaceae</tp:taxon-name-part></tp:taxon-name>.</article-title><source>Taxon</source><volume>54</volume>(<issue>2</issue>): <fpage>467</fpage>–<lpage>471</lpage>. <ext-link xlink:href="10.2307/25065374" ext-link-type="doi" xlink:type="simple">https://doi.org/10.2307/25065374</ext-link></mixed-citation></ref><ref id="B23"><mixed-citation xmlns:xlink="http://www.w3.org/1999/xlink" xlink:type="simple"><person-group><name name-style="western"><surname>Chabrey</surname><given-names>D</given-names></name></person-group> (<year>1666</year>) Stirpium icones et sciagraphia cum scriptorium circa eas consensu et dissensu ac cateris plarisque omnibus quae de plantarum natura, natalibus, synonymis, usu et virtutibus, scitu necessaria. Phil. Gamoneti [Philippe Gamonet] &amp; Iac. de la Pierre, Genevae.</mixed-citation></ref><ref id="B101"><mixed-citation xmlns:xlink="http://www.w3.org/1999/xlink" xlink:type="simple"><person-group><name name-style="western"><surname>Ziman</surname><given-names>SN</given-names></name><name name-style="western"><surname>Bulakh</surname><given-names>E</given-names></name><name name-style="western"><surname>Tsarenko</surname><given-names>O</given-names></name></person-group> (<year>2011</year>) <article-title><italic><tp:taxon-name><tp:taxon-name-part taxon-name-part-type="genus">Anemone</tp:taxon-name-part></tp:taxon-name></italic> L. (<tp:taxon-name><tp:taxon-name-part taxon-name-part-type="family">Ranunculaceae</tp:taxon-name-part></tp:taxon-name>): Comparative morphology and taxonomy of the species from the Balkan flora.</article-title><source>Botanica Serbica</source><volume>35</volume>(<issue>2</issue>): <fpage>87</fpage>–<lpage>97</lpage>.</mixed-citation></ref><ref id="B78"><mixed-citation xmlns:xlink="http://www.w3.org/1999/xlink" xlink:type="simple"><person-group><name name-style="western"><surname>Nyman</surname><given-names>CF</given-names></name></person-group> (<year>1878</year>) Conspectus Florae Europaeae seu Enumeration Methodica Plantarum Phanerogamarum Europae Indiginarum. Officinae Bohlinianae [Abraham Bohlin] Sweden. <ext-link xlink:href="10.5962/bhl.title.10533" ext-link-type="doi" xlink:type="simple">https://doi.org/10.5962/bhl.title.10533</ext-link></mixed-citation></ref><ref id="B42"><mixed-citation xmlns:xlink="http://www.w3.org/1999/xlink" xlink:type="simple"><person-group><name name-style="western"><surname>Heywood</surname><given-names>VH</given-names></name></person-group> (<year>1958</year>) <article-title>The Interpretation of Binary Nomenclature for Subdivisions of Species.</article-title><source>Taxon</source><volume>7</volume>(<issue>4</issue>): <fpage>89</fpage>–<lpage>93</lpage>. <ext-link xlink:href="10.2307/1217428" ext-link-type="doi" xlink:type="simple">https://doi.org/10.2307/1217428</ext-link></mixed-citation></ref><ref id="B89"><mixed-citation xmlns:xlink="http://www.w3.org/1999/xlink" xlink:type="simple"><person-group><name name-style="western"><surname>Rouy</surname><given-names>G</given-names></name><name name-style="western"><surname>Foucaud</surname><given-names>J</given-names></name></person-group> (<year>1893</year>) Flore de France; ou Description des plantes qui croissant spontanément en France, en Corse et en Alsace-Lorraine. G. Rouy, Asnières; J. Foucaud, Rochefort, France. <ext-link xlink:href="10.5962/bhl.title.11986" ext-link-type="doi" xlink:type="simple">https://doi.org/10.5962/bhl.title.11986</ext-link></mixed-citation></ref><ref id="B96"><mixed-citation xmlns:xlink="http://www.w3.org/1999/xlink" xlink:type="simple"><person-group><name name-style="western"><surname>Turland</surname><given-names>NJ</given-names></name><name name-style="western"><surname>Wiersema</surname><given-names>JH</given-names></name><name name-style="western"><surname>Barrie</surname><given-names>FR</given-names></name><name name-style="western"><surname>Greuter</surname><given-names>W</given-names></name><name name-style="western"><surname>Hawksworth</surname><given-names>DL</given-names></name><name name-style="western"><surname>Herendeen</surname><given-names>PS</given-names></name><name name-style="western"><surname>Knapp</surname><given-names>S</given-names></name><name name-style="western"><surname>Kusber</surname><given-names>W-H</given-names></name><name name-style="western"><surname>Li</surname><given-names>D-Z</given-names></name><name name-style="western"><surname>Marhold</surname><given-names>K</given-names></name><name name-style="western"><surname>May</surname><given-names>TW</given-names></name><name name-style="western"><surname>McNeill</surname><given-names>J</given-names></name><name name-style="western"><surname>Monro</surname><given-names>AM</given-names></name><name name-style="western"><surname>et</surname><given-names>al. [Eds]</given-names></name></person-group> (<year>2018</year>) International Code of Nomenclature for algae, fungi, and plants (Shenzhen Code) adopted by the Nineteenth International Botanical Congress Shenzhen, China, July 2018. Regnum Vegetabile 159. Koeltz Botanical Books, Glashütten. <ext-link xlink:href="10.12705/Code.2018" ext-link-type="doi" xlink:type="simple">https://doi.org/10.12705/Code.2018</ext-link></mixed-citation></ref><ref id="B1"><mixed-citation xmlns:xlink="http://www.w3.org/1999/xlink" xlink:type="simple"><person-group><name name-style="western"><surname>Albert</surname><given-names>A</given-names></name><name name-style="western"><surname>Jahandiez</surname><given-names>E</given-names></name></person-group> (<year>1908</year>) Catalogue des Plantes Vasculaires qui croissent naturellement dans le Département du Var. P. Klincksieck, Paris.</mixed-citation></ref><ref id="B84"><mixed-citation xmlns:xlink="http://www.w3.org/1999/xlink" xlink:type="simple"><person-group><name name-style="western"><surname>Pons</surname><given-names>A</given-names></name></person-group> (<year>1883</year>) Observations sur les Anémones de Grasse et des environs. Bulletin de la Société Botanique de France 30. Session extraordinaire tenue à Antibes en Mai 1883. Observations sur les Anémones de Grasse et des environs: lxxv–lxxxvii. <ext-link xlink:href="10.1080/00378941.1883.10830108" ext-link-type="doi" xlink:type="simple">https://doi.org/10.1080/00378941.1883.10830108</ext-link></mixed-citation></ref></ref-list></tp:taxon-treatment>
