# Supplementary material for: ﻿A case study on Anemone hortensis L. (Ranunculaceae): the misapplication of A. pavonina Lam. and A. fulgens (DC) Rchb. has led to taxonomic and nomenclatural confusion
Source: PhytoKeys. 2025 Sep 24;263:71–114. doi: 10.3897/phytokeys.263.158703 (PMC12489496; doi:10.3897/phytokeys.263.158703)
Supplement: XML Treatment for Anemone hortensis var. pavonina [file phytokeys.263.158703-treatment2.xml]

<!DOCTYPE tp:taxon-treatment
  PUBLIC "-//TaxonX//DTD Taxonomic Treatment Publishing DTD v0 20100105//EN" "tax-treatment-NSO.dtd">
<tp:taxon-treatment xmlns:tp="http://www.plazi.org/taxpub"><tp:treatment-meta><kwd-group><label>Taxon classification</label><kwd>
                <named-content content-type="kingdom">Plantae</named-content>
              </kwd><kwd>
                <named-content content-type="order">Ranunculales</named-content>
              </kwd><kwd>
                <named-content content-type="family">Ranunculaceae</named-content>
              </kwd></kwd-group><mixed-citation publication-type="journal"><person-group><name><surname>Compton</surname><given-names>James A.</given-names></name></person-group><article-title>﻿A case study on <italic><tp:taxon-name><tp:taxon-name-part taxon-name-part-type="genus" reg="Anemone">Anemone</tp:taxon-name-part> <tp:taxon-name-part taxon-name-part-type="species" reg="hortensis">hortensis</tp:taxon-name-part></tp:taxon-name></italic> L. (<tp:taxon-name><tp:taxon-name-part taxon-name-part-type="family">Ranunculaceae</tp:taxon-name-part></tp:taxon-name>): the misapplication of <italic><tp:taxon-name><tp:taxon-name-part taxon-name-part-type="genus" reg="Anemone">A.</tp:taxon-name-part> <tp:taxon-name-part taxon-name-part-type="species" reg="pavonina">pavonina</tp:taxon-name-part></tp:taxon-name></italic> Lam. and <italic><tp:taxon-name><tp:taxon-name-part taxon-name-part-type="genus" reg="Anemone">A.</tp:taxon-name-part> <tp:taxon-name-part taxon-name-part-type="species" reg="fulgens">fulgens</tp:taxon-name-part></tp:taxon-name></italic> (DC) Rchb. has led to taxonomic and nomenclatural confusion</article-title><source>PhytoKeys</source><day>24</day><month>09</month><year>2025</year><volume>263</volume><fpage>71</fpage><lpage>114</lpage><pub-id pub-id-type="doi">10.3897/phytokeys.263.158703</pub-id></mixed-citation></tp:treatment-meta><tp:nomenclature><label>﻿</label><tp:taxon-name><object-id xmlns:xlink="http://www.w3.org/1999/xlink" content-type="arpha" xlink:type="simple">BD56394C-5C89-5860-BAAC-F3A4D2F95A83</object-id>
              <tp:taxon-name-part taxon-name-part-type="genus" reg="Anemone">Anemone</tp:taxon-name-part>
              <tp:taxon-name-part taxon-name-part-type="species" reg="hortensis">hortensis</tp:taxon-name-part>
              <tp:taxon-name-part taxon-name-part-type="infraspecific-rank">var.</tp:taxon-name-part>
              <tp:taxon-name-part taxon-name-part-type="variety" reg="pavonina">pavonina</tp:taxon-name-part>
            </tp:taxon-name><tp:taxon-authority>(Lam.) Gren. and Godr., Fl. France 1: 14 (1848)</tp:taxon-authority><tp:nomenclature-citation-list><tp:nomenclature-citation><tp:taxon-name><tp:taxon-name-part taxon-name-part-type="genus" reg="Anemone"/> <tp:taxon-name-part taxon-name-part-type="species" reg="pavonina"/></tp:taxon-name><comment>≡ 
<tp:taxon-name><tp:taxon-name-part taxon-name-part-type="genus" reg="Anemone">Anemone</tp:taxon-name-part> <tp:taxon-name-part taxon-name-part-type="species" reg="pavonina">pavonina</tp:taxon-name-part></tp:taxon-name> Lam. Encycl. 1(1): 166 (1783) Lectotype designated here (Art. 9.3, 9.4): France? Without metadata “Herb. Lamarck” central multiple-tepalled flowering stem [P00282070] (Fig. <xref ref-type="fig" rid="F1">1D</xref>). </comment></tp:nomenclature-citation><tp:nomenclature-citation><tp:taxon-name><tp:taxon-name-part taxon-name-part-type="genus" reg="Anemone"/> <tp:taxon-name-part taxon-name-part-type="species" reg="coronaria"/></tp:taxon-name><comment>≡ 
<tp:taxon-name><tp:taxon-name-part taxon-name-part-type="genus" reg="Anemone">Anemone</tp:taxon-name-part> <tp:taxon-name-part taxon-name-part-type="species" reg="coronaria">coronaria</tp:taxon-name-part> <tp:taxon-name-part taxon-name-part-type="infraspecific-rank">var.</tp:taxon-name-part> <tp:taxon-name-part taxon-name-part-type="variety" reg="pavonina">pavonina</tp:taxon-name-part></tp:taxon-name> (Lam.) Pers. Syn. pl. 2(1): 97 (1806). </comment></tp:nomenclature-citation><tp:nomenclature-citation><tp:taxon-name><tp:taxon-name-part taxon-name-part-type="genus" reg="Anemone"/> <tp:taxon-name-part taxon-name-part-type="species" reg="hortensis"/></tp:taxon-name><comment>≡ 
<tp:taxon-name><tp:taxon-name-part taxon-name-part-type="genus" reg="Anemone">Anemone</tp:taxon-name-part> <tp:taxon-name-part taxon-name-part-type="species" reg="hortensis">hortensis</tp:taxon-name-part> <tp:taxon-name-part taxon-name-part-type="infraspecific-rank">subsp.</tp:taxon-name-part> <tp:taxon-name-part taxon-name-part-type="subspecies" reg="pavonina">pavonina</tp:taxon-name-part></tp:taxon-name> (Lam.) Arcang., Comp. Fl. Ital.: 5 (1882, see note below). </comment></tp:nomenclature-citation><tp:nomenclature-citation><tp:taxon-name><tp:taxon-name-part taxon-name-part-type="genus" reg="Anemone"/> <tp:taxon-name-part taxon-name-part-type="species" reg="hortensis"/></tp:taxon-name><comment>≡ 
<tp:taxon-name><tp:taxon-name-part taxon-name-part-type="genus" reg="Anemone">Anemone</tp:taxon-name-part> <tp:taxon-name-part taxon-name-part-type="species" reg="hortensis">hortensis</tp:taxon-name-part></tp:taxon-name> [forme] <tp:taxon-name><tp:taxon-name-part taxon-name-part-type="genus" reg="Anemone"/><tp:taxon-name-part taxon-name-part-type="species" reg="pavonina">pavonina</tp:taxon-name-part></tp:taxon-name> (Lam.) Rouy and Foucaud, Fl. France 1: 48 (1893) (nom. inval. See note above under synonymy of <tp:taxon-name><tp:taxon-name-part taxon-name-part-type="genus" reg="Anemone">A.</tp:taxon-name-part> <tp:taxon-name-part taxon-name-part-type="species" reg="hortensis">hortensis</tp:taxon-name-part></tp:taxon-name>). </comment></tp:nomenclature-citation><tp:nomenclature-citation><tp:taxon-name><tp:taxon-name-part taxon-name-part-type="genus" reg="Anemone"/> <tp:taxon-name-part taxon-name-part-type="species" reg="regina"/></tp:taxon-name><comment>= 
<tp:taxon-name><tp:taxon-name-part taxon-name-part-type="genus" reg="Anemone">Anemone</tp:taxon-name-part> <tp:taxon-name-part taxon-name-part-type="species" reg="regina">regina</tp:taxon-name-part> <tp:taxon-name-part taxon-name-part-type="authority">Risso</tp:taxon-name-part> <tp:taxon-name-part taxon-name-part-type="infraspecific-rank">var.</tp:taxon-name-part> <tp:taxon-name-part taxon-name-part-type="variety" reg="duplex">duplex</tp:taxon-name-part></tp:taxon-name> Risso, Flore de Nice: 6 (1844) Lectotype designated here (Art. 9.12): France, Alpes Maritimes, specimen labelled “<tp:taxon-name><tp:taxon-name-part taxon-name-part-type="genus" reg="Anemone">Anemone</tp:taxon-name-part> <tp:taxon-name-part taxon-name-part-type="species" reg="regina">regina</tp:taxon-name-part></tp:taxon-name> N.” in Risso’s Herbarium, Flore du Département des Alpes-Maritimes, tome IV, folio 24 (lecto. P!); syntype: France, Alpes Maritimes, “Champs des collines”, Pointe Saint-Hospice, Cap Ferrat, <italic>Risso s.n.</italic> 1808 (syn. G-DC!) [G00144565]. </comment></tp:nomenclature-citation><tp:nomenclature-citation><tp:taxon-name><tp:taxon-name-part taxon-name-part-type="genus" reg="Anemone"/> <tp:taxon-name-part taxon-name-part-type="species" reg="pavonina"/></tp:taxon-name><comment>= 
<tp:taxon-name><tp:taxon-name-part taxon-name-part-type="genus" reg="Anemone">Anemone</tp:taxon-name-part> <tp:taxon-name-part taxon-name-part-type="species" reg="pavonina">pavonina</tp:taxon-name-part> <tp:taxon-name-part taxon-name-part-type="infraspecific-rank">var.</tp:taxon-name-part> <tp:taxon-name-part taxon-name-part-type="variety" reg="duplex">duplex</tp:taxon-name-part></tp:taxon-name> Loret, Bull. Soc. bot. France 6: 33 (1859) Lectotype designated here (Art. 9.12): France, “Entre Cannes et Auribeau”, <italic>H.Loret</italic> s.d., s.n. Herb. Loret (lecto. P!) [P03181972]; syntype: France, “De Cannes à Auribeau” <italic>H.Loret</italic> 210 s.d. Herb. Loret. (syn. P!) [P03182118]; syntype: France “Cannes” <italic>H.Loret</italic> s.n. s.d. (syn. P!) [P00266525]. </comment></tp:nomenclature-citation><tp:nomenclature-citation><tp:taxon-name><tp:taxon-name-part taxon-name-part-type="genus" reg="Anemone"/> <tp:taxon-name-part taxon-name-part-type="species" reg="hortensis"/></tp:taxon-name><comment>= 
<tp:taxon-name><tp:taxon-name-part taxon-name-part-type="genus" reg="Anemone">Anemone</tp:taxon-name-part> <tp:taxon-name-part taxon-name-part-type="species" reg="hortensis">hortensis</tp:taxon-name-part> <tp:taxon-name-part taxon-name-part-type="infraspecific-rank">var.</tp:taxon-name-part> <tp:taxon-name-part taxon-name-part-type="variety" reg="multisepala">multisepala</tp:taxon-name-part></tp:taxon-name> Albert and Jahand., Cat. pl. vasc. Var: 4 (1908) Lectotype designated here (Art. 9.12): France, Var, “Bords des champs et des chemins, Montauroux. (Etiquette égarée = lost label)” <italic>A.Albert</italic> s.n., 15 March 1904 (P. lecto!) [P02695672]; (isolecto. LY x 2!) as “<tp:taxon-name><tp:taxon-name-part taxon-name-part-type="genus" reg="Anemone">A.</tp:taxon-name-part> <tp:taxon-name-part taxon-name-part-type="species" reg="regina">regina</tp:taxon-name-part> <tp:taxon-name-part taxon-name-part-type="infraspecific-rank">var.</tp:taxon-name-part> <tp:taxon-name-part taxon-name-part-type="variety" reg="multisepala">multisepala</tp:taxon-name-part></tp:taxon-name> Herbier A. Albert” <italic>A.Albert</italic> s.n. [LY0030479; LY0030470]; (isolecto. MPU x 2!) [MPU522731; MPU522732]; syntypes: France, Var. Montauroux (as var. acutisepala) “sous les oliviers”, <italic>A.Albert</italic> s.n, 20 March 1904 (syn. P!) [P03181968]; Herbier A. Albert, Montauroux (Var), 20 March 1903, <italic>A.Albert</italic> s.n. (syn. LY x 2!) [LY0674586; LY0030469]; Montauroux 15 May 1906, leg. <italic>A.Albert</italic> s.n. (syn. LY!) [LY0030476]; Montauroux, 8 April 1903 <italic>A.Albert</italic> s.n. (syn. TLON!) [TLON07884]; syntype Callian (<italic>Albert</italic>) n.v.”. </comment></tp:nomenclature-citation></tp:nomenclature-citation-list></tp:nomenclature><tp:treatment-sec sec-type="notes" id="SECID0E1DDK"><title>Note.</title><p>In the Introduction to his “Compendio della flora Italiana”, Giovanni Arcangeli (1840–1921) stated, “Ebbi cura inoltre di enumerare e descrivere solo le forme specifiche principali e ben accertate, includendo nel numero delle sottospecie e varietà, e talora omettendo, quelle non poche di data recente ed ancora non sufficientemente studiate, delle quali varii dei moderni fitografi si sono compiaciuti arricchire la flora nostra. Le sottospecie o razze che si presentano in alcune specie sono state contrassegnate con lettere greche, mentre le varietà sono state distinte con lettere latine. [I have also taken care to enumerate and describe only the principal and well-established specific forms, including in the list some subspecies and varieties, and sometimes omitting, not a few of recent date and which are still not sufficiently studied, with which several modern phytographers have been pleased to enrich our flora. The subspecies or races which appear in some species have been marked with Greek letters, while the varieties have been distinguished with Latin letters.]” (<xref ref-type="bibr" rid="B5">Arcangeli 1882</xref>: vi). This statement whereby the Greek letter γ is placed before his entry for “22. <italic><tp:taxon-name><tp:taxon-name-part taxon-name-part-type="genus" reg="Anemone">Anemone</tp:taxon-name-part> <tp:taxon-name-part taxon-name-part-type="species" reg="hortensis">hortensis</tp:taxon-name-part></tp:taxon-name></italic> γ <italic><tp:taxon-name><tp:taxon-name-part taxon-name-part-type="genus" reg="Anemone"/><tp:taxon-name-part taxon-name-part-type="species" reg="pavonina">pavonina</tp:taxon-name-part></tp:taxon-name></italic> validates it at the rank of subspecies even though he incorrectly attributes the basionym to Candolle but correctly states it to be a monstrous form (“forma mostruosa”) with “sepali molto numerosi, lanceolati o lanceolato-lineari, acutissimi” [multiple number of lanceolate or linear-lanceolate, most acute sepals] (<xref ref-type="bibr" rid="B5">Arcangeli 1882</xref>: 5). A year before his death he published a description of what he later termed <tp:taxon-name><tp:taxon-name-part taxon-name-part-type="genus" reg="Anemone">Anemone</tp:taxon-name-part> <tp:taxon-name-part taxon-name-part-type="species" reg="hortensis">hortensis</tp:taxon-name-part> <tp:taxon-name-part taxon-name-part-type="infraspecific-rank">var.</tp:taxon-name-part> <tp:taxon-name-part taxon-name-part-type="variety" reg="pavonina">pavonina</tp:taxon-name-part></tp:taxon-name>, which clearly indicated that he was referring to multiple-tepalled plants that sometimes produced an outer ring of sepaloid photosynthetic bracts (<xref ref-type="bibr" rid="B6">Arcangeli 1920</xref>: 53).</p></tp:treatment-sec><tp:treatment-sec sec-type="distribution" id="SECID0ESFDK"><title>Distribution and habitat.</title><p><tp:taxon-name><tp:taxon-name-part taxon-name-part-type="genus" reg="Anemone">Anemone</tp:taxon-name-part> <tp:taxon-name-part taxon-name-part-type="species" reg="hortensis">hortensis</tp:taxon-name-part> <tp:taxon-name-part taxon-name-part-type="infraspecific-rank">var.</tp:taxon-name-part> <tp:taxon-name-part taxon-name-part-type="variety" reg="pavonina">pavonina</tp:taxon-name-part></tp:taxon-name> is found across the range of the species and has become widely naturalised around Nice and along the Ligurian coastal region of Italy and also in the Landes region of Gascony (Fig. <xref ref-type="fig" rid="F1">1A</xref>) in southwestern France. It grows in open meadows, among shrubs, sometimes in woodland clearings from 100 to 1600 m. Flowering from March to May. Some double-flowered plants also occur occasionally among wild populations in Eastern Europe.</p></tp:treatment-sec><tp:treatment-sec><!--Section generated to contain objects referenced in tp:taxon-treatment.--><fig id="F1" position="float" orientation="portrait"><object-id xmlns:xlink="http://www.w3.org/1999/xlink" content-type="doi" xlink:type="simple">10.3897/phytokeys.263.158703.figure1</object-id><object-id xmlns:xlink="http://www.w3.org/1999/xlink" content-type="arpha" xlink:type="simple">274D9505-C7A9-569F-B4D7-CD2D46DF3486</object-id><label>Figure 1.</label><caption><p>A. <tp:taxon-name><tp:taxon-name-part taxon-name-part-type="genus" reg="Anemone">Anemone</tp:taxon-name-part> <tp:taxon-name-part taxon-name-part-type="species" reg="hortensis">hortensis</tp:taxon-name-part> <tp:taxon-name-part taxon-name-part-type="infraspecific-rank">var.</tp:taxon-name-part> <tp:taxon-name-part taxon-name-part-type="variety" reg="pavonina">pavonina</tp:taxon-name-part></tp:taxon-name> naturalised in southwest France: photo credit Pépinières du lac des Joncs, Dordogne, France; B. Jacob Bobart’s <tp:taxon-name><tp:taxon-name-part taxon-name-part-type="genus" reg="Anemone">Anemone</tp:taxon-name-part> <tp:taxon-name-part taxon-name-part-type="species" reg="hortensis">hortensis</tp:taxon-name-part> <tp:taxon-name-part taxon-name-part-type="infraspecific-rank">var.</tp:taxon-name-part> <tp:taxon-name-part taxon-name-part-type="variety" reg="pavonina">pavonina</tp:taxon-name-part></tp:taxon-name> cultivated in the University of Oxford botanic garden c. 1680 (OXF Bjr-03-157); C. Lectotype of <italic><tp:taxon-name><tp:taxon-name-part taxon-name-part-type="genus" reg="Anemone">Anemone</tp:taxon-name-part> <tp:taxon-name-part taxon-name-part-type="species" reg="hortensis">hortensis</tp:taxon-name-part></tp:taxon-name></italic> from the Clifford Herbarium (BM000628826) showing obovate tepals and remnants of reddish colouring; D. Lectotype specimen of <italic><tp:taxon-name><tp:taxon-name-part taxon-name-part-type="genus" reg="Anemone">Anemone</tp:taxon-name-part> <tp:taxon-name-part taxon-name-part-type="species" reg="pavonina">pavonina</tp:taxon-name-part></tp:taxon-name></italic> (P00282070).</p></caption><graphic xmlns:xlink="http://www.w3.org/1999/xlink" xlink:href="phytokeys-263-071_article-158703__-g001.jpg" position="float" orientation="portrait" xlink:type="simple" id="oo_1423095.jpg"><uri content-type="original_file" xlink:type="simple">https://binary.pensoft.net/fig/1423095</uri></graphic></fig></tp:treatment-sec><ref-list><ref id="B5"><mixed-citation xmlns:xlink="http://www.w3.org/1999/xlink" xlink:type="simple"><person-group><name name-style="western"><surname>Arcangeli</surname><given-names>G</given-names></name></person-group> (<year>1882</year>) Compendio della Flora Italiana. Ermanno Loescher, Torino, Roma e Firenze.</mixed-citation></ref><ref id="B6"><mixed-citation xmlns:xlink="http://www.w3.org/1999/xlink" xlink:type="simple"><person-group><name name-style="western"><surname>Arcangeli</surname><given-names>G</given-names></name></person-group> (<year>1920</year>) Sull’ <tp:taxon-name><tp:taxon-name-part taxon-name-part-type="genus">Anemone</tp:taxon-name-part> <tp:taxon-name-part taxon-name-part-type="species">hortensis</tp:taxon-name-part> <tp:taxon-name-part taxon-name-part-type="authority">L.</tp:taxon-name-part> <tp:taxon-name-part taxon-name-part-type="infraspecific-rank">var.</tp:taxon-name-part> <tp:taxon-name-part taxon-name-part-type="variety">pavonina</tp:taxon-name-part></tp:taxon-name> Bullettino della Reale Società Toscana di Orticultura Ser. 4a Vol. 5(7/8): 52–55.</mixed-citation></ref></ref-list></tp:taxon-treatment>
