# Supplementary material for: ﻿A case study on Anemone hortensis L. (Ranunculaceae): the misapplication of A. pavonina Lam. and A. fulgens (DC) Rchb. has led to taxonomic and nomenclatural confusion
Source: PhytoKeys. 2025 Sep 24;263:71–114. doi: 10.3897/phytokeys.263.158703 (PMC12489496; doi:10.3897/phytokeys.263.158703)
Supplement: XML Treatment for Anemone hortensis var. stellata [file phytokeys.263.158703-treatment3.xml]

<!DOCTYPE tp:taxon-treatment
  PUBLIC "-//TaxonX//DTD Taxonomic Treatment Publishing DTD v0 20100105//EN" "tax-treatment-NSO.dtd">
<tp:taxon-treatment xmlns:tp="http://www.plazi.org/taxpub"><tp:treatment-meta><kwd-group><label>Taxon classification</label><kwd>
                <named-content content-type="kingdom">Plantae</named-content>
              </kwd><kwd>
                <named-content content-type="order">Ranunculales</named-content>
              </kwd><kwd>
                <named-content content-type="family">Ranunculaceae</named-content>
              </kwd></kwd-group><mixed-citation publication-type="journal"><person-group><name><surname>Compton</surname><given-names>James A.</given-names></name></person-group><article-title>﻿A case study on <italic><tp:taxon-name><tp:taxon-name-part taxon-name-part-type="genus" reg="Anemone">Anemone</tp:taxon-name-part> <tp:taxon-name-part taxon-name-part-type="species" reg="hortensis">hortensis</tp:taxon-name-part></tp:taxon-name></italic> L. (<tp:taxon-name><tp:taxon-name-part taxon-name-part-type="family">Ranunculaceae</tp:taxon-name-part></tp:taxon-name>): the misapplication of <italic><tp:taxon-name><tp:taxon-name-part taxon-name-part-type="genus" reg="Anemone">A.</tp:taxon-name-part> <tp:taxon-name-part taxon-name-part-type="species" reg="pavonina">pavonina</tp:taxon-name-part></tp:taxon-name></italic> Lam. and <italic><tp:taxon-name><tp:taxon-name-part taxon-name-part-type="genus" reg="Anemone">A.</tp:taxon-name-part> <tp:taxon-name-part taxon-name-part-type="species" reg="fulgens">fulgens</tp:taxon-name-part></tp:taxon-name></italic> (DC) Rchb. has led to taxonomic and nomenclatural confusion</article-title><source>PhytoKeys</source><day>24</day><month>09</month><year>2025</year><volume>263</volume><fpage>71</fpage><lpage>114</lpage><pub-id pub-id-type="doi">10.3897/phytokeys.263.158703</pub-id></mixed-citation></tp:treatment-meta><tp:nomenclature><label>﻿</label><tp:taxon-name><object-id xmlns:xlink="http://www.w3.org/1999/xlink" content-type="arpha" xlink:type="simple">4AEF2A5C-14D2-56ED-AAD2-C2CBB654C8F3</object-id>
              <tp:taxon-name-part taxon-name-part-type="genus" reg="Anemone">Anemone</tp:taxon-name-part>
              <tp:taxon-name-part taxon-name-part-type="species" reg="hortensis">hortensis</tp:taxon-name-part>
              <tp:taxon-name-part taxon-name-part-type="infraspecific-rank">var.</tp:taxon-name-part>
              <tp:taxon-name-part taxon-name-part-type="variety" reg="stellata">stellata</tp:taxon-name-part>
            </tp:taxon-name><tp:taxon-authority>Gren. and Godr., Fl. France 1(1): 14 (1847)</tp:taxon-authority><xref ref-type="fig" rid="F2">Fig. 2A</xref><tp:nomenclature-citation-list><tp:nomenclature-citation><tp:taxon-name>
                  <tp:taxon-name-part taxon-name-part-type="genus" reg="Anemone">Anemone</tp:taxon-name-part> <tp:taxon-name-part taxon-name-part-type="species" reg="hortensis">hortensis</tp:taxon-name-part> <tp:taxon-name-part taxon-name-part-type="infraspecific-rank">var.</tp:taxon-name-part> <tp:taxon-name-part taxon-name-part-type="variety" reg="stellata">stellata</tp:taxon-name-part></tp:taxon-name><comment>Gren. and Godr., Fl. France 1(1): 14 (1847) Lectotype designated here (Art. 9.3): France, Provence, Grasse, “<tp:taxon-name><tp:taxon-name-part taxon-name-part-type="genus" reg="Anemone">Anemone</tp:taxon-name-part> <tp:taxon-name-part taxon-name-part-type="species" reg="stellata">stellata</tp:taxon-name-part></tp:taxon-name> Lam., Grasse, <italic>Mr de Baudot s.n.</italic> 1837” with a label for “Herbier de la Flore de France de D. A. Godron” on the sheet (lecto. NCY!) [NCY0087945]; syntypes: France, Provence, “<tp:taxon-name><tp:taxon-name-part taxon-name-part-type="genus" reg="Anemone">Anemone</tp:taxon-name-part> <tp:taxon-name-part taxon-name-part-type="species" reg="hortensis">hortensis</tp:taxon-name-part> <tp:taxon-name-part taxon-name-part-type="infraspecific-rank">a</tp:taxon-name-part> <tp:taxon-name-part taxon-name-part-type="aberration" reg="stellata">stellata</tp:taxon-name-part></tp:taxon-name>, Grenier 1846” with a label for Herbier de la Flore de France de D. A. Godron. <italic>C.Grenier</italic> s.n. (syn. NCY!) [NCY0087939]; France, Provence, Grasse, “<tp:taxon-name><tp:taxon-name-part taxon-name-part-type="genus" reg="Anemone">Anemone</tp:taxon-name-part> <tp:taxon-name-part taxon-name-part-type="species" reg="stellata">stellata</tp:taxon-name-part></tp:taxon-name>, Grasse, <italic>Lenormand s.n.</italic> 1839” with Herbier de la Flore de France de D. A. Godron label (syn. NCY!) [NCY0087940]</comment></tp:nomenclature-citation></tp:nomenclature-citation-list></tp:nomenclature><tp:treatment-sec sec-type="distribution" id="SECID0E4JDK"><title>Distribution and habitat.</title><p><tp:taxon-name><tp:taxon-name-part taxon-name-part-type="genus" reg="Anemone">Anemone</tp:taxon-name-part> <tp:taxon-name-part taxon-name-part-type="species" reg="hortensis">hortensis</tp:taxon-name-part> <tp:taxon-name-part taxon-name-part-type="infraspecific-rank">var.</tp:taxon-name-part> <tp:taxon-name-part taxon-name-part-type="variety" reg="stellata">stellata</tp:taxon-name-part></tp:taxon-name> (Fig. <xref ref-type="fig" rid="F2">2B</xref>) is found in Albania, Algeria, Bulgaria, Corsica, Croatia, Cyprus, France, Greece, Italy, Montenegro, North Macedonia, Sardinia, Sicily, Slovenia, Spain, and Turkey. It grows in open meadows, among low scrub, vineyards, sometimes in woodland clearings from 100 to 1200 m (c. 4000 ft.). Flowering from March to May. Teratological specimens also occur within this variety.</p></tp:treatment-sec><tp:treatment-sec><!--Section generated to contain objects referenced in tp:taxon-treatment.--><fig id="F2" position="float" orientation="portrait"><object-id xmlns:xlink="http://www.w3.org/1999/xlink" content-type="doi" xlink:type="simple">10.3897/phytokeys.263.158703.figure2</object-id><object-id xmlns:xlink="http://www.w3.org/1999/xlink" content-type="arpha" xlink:type="simple">DB7235B3-8CE6-5F93-9E97-3E90113C4851</object-id><label>Figure 2.</label><caption><p>Morphological variation within <italic><tp:taxon-name><tp:taxon-name-part taxon-name-part-type="genus" reg="Anemone">Anemone</tp:taxon-name-part> <tp:taxon-name-part taxon-name-part-type="species" reg="hortensis">hortensis</tp:taxon-name-part></tp:taxon-name></italic>. A. Lectotype specimen of <tp:taxon-name><tp:taxon-name-part taxon-name-part-type="genus" reg="Anemone">Anemone</tp:taxon-name-part> <tp:taxon-name-part taxon-name-part-type="species" reg="hortensis">hortensis</tp:taxon-name-part> <tp:taxon-name-part taxon-name-part-type="infraspecific-rank">var.</tp:taxon-name-part> <tp:taxon-name-part taxon-name-part-type="variety" reg="stellata">stellata</tp:taxon-name-part></tp:taxon-name> (NCY0087945) collected by C.J.A de Baudot near Grasse, Provence, France, in 1837, showing narrower lanceolate and more numerous tepals than in <tp:taxon-name><tp:taxon-name-part taxon-name-part-type="genus" reg="Anemone">A.</tp:taxon-name-part> <tp:taxon-name-part taxon-name-part-type="species" reg="hortensis">hortensis</tp:taxon-name-part> <tp:taxon-name-part taxon-name-part-type="infraspecific-rank">var.</tp:taxon-name-part> <tp:taxon-name-part taxon-name-part-type="variety" reg="hortensis">hortensis</tp:taxon-name-part></tp:taxon-name>; B. <tp:taxon-name><tp:taxon-name-part taxon-name-part-type="genus" reg="Anemone">Anemone</tp:taxon-name-part> <tp:taxon-name-part taxon-name-part-type="species" reg="hortensis">hortensis</tp:taxon-name-part> <tp:taxon-name-part taxon-name-part-type="infraspecific-rank">var.</tp:taxon-name-part> <tp:taxon-name-part taxon-name-part-type="variety" reg="stellata">stellata</tp:taxon-name-part></tp:taxon-name> in Calabria, Italy. Photo credit: Alberto Capuano; C. <tp:taxon-name><tp:taxon-name-part taxon-name-part-type="genus" reg="Anemone">Anemone</tp:taxon-name-part> <tp:taxon-name-part taxon-name-part-type="species" reg="hortensis">hortensis</tp:taxon-name-part> <tp:taxon-name-part taxon-name-part-type="infraspecific-rank">f.</tp:taxon-name-part> <tp:taxon-name-part taxon-name-part-type="form" reg="regina">regina</tp:taxon-name-part></tp:taxon-name> (Risso) J.Compton showing basal pale yellow zonal tepal colouration, Mount Parnonas, Peloponnese, growing with <italic><tp:taxon-name><tp:taxon-name-part taxon-name-part-type="genus" reg="Euphorbia">Euphorbia</tp:taxon-name-part> <tp:taxon-name-part taxon-name-part-type="species" reg="rigida">rigida</tp:taxon-name-part></tp:taxon-name></italic> M.Bieb. elev. 1100m. Photo credit: Tania Compton 8 April 2024; D. <tp:taxon-name><tp:taxon-name-part taxon-name-part-type="genus" reg="Anemone">Anemone</tp:taxon-name-part> <tp:taxon-name-part taxon-name-part-type="species" reg="hortensis">hortensis</tp:taxon-name-part> <tp:taxon-name-part taxon-name-part-type="infraspecific-rank">var.</tp:taxon-name-part> <tp:taxon-name-part taxon-name-part-type="variety" reg="heldreichii">heldreichii</tp:taxon-name-part></tp:taxon-name> Crete, Mount Kouroupa, elev. 800 m, showing small white flowers with elliptic tepals Photo credit: Grzegorz Grzejszcz.</p></caption><graphic xmlns:xlink="http://www.w3.org/1999/xlink" xlink:href="phytokeys-263-071_article-158703__-g002.jpg" position="float" orientation="portrait" xlink:type="simple" id="oo_1423096.jpg"><uri content-type="original_file" xlink:type="simple">https://binary.pensoft.net/fig/1423096</uri></graphic></fig></tp:treatment-sec></tp:taxon-treatment>
