# Supplementary material for: ﻿A case study on Anemone hortensis L. (Ranunculaceae): the misapplication of A. pavonina Lam. and A. fulgens (DC) Rchb. has led to taxonomic and nomenclatural confusion
Source: PhytoKeys. 2025 Sep 24;263:71–114. doi: 10.3897/phytokeys.263.158703 (PMC12489496; doi:10.3897/phytokeys.263.158703)
Supplement: XML Treatment for Anemone hortensis var. heldreichii [file phytokeys.263.158703-treatment4.xml]

<!DOCTYPE tp:taxon-treatment
  PUBLIC "-//TaxonX//DTD Taxonomic Treatment Publishing DTD v0 20100105//EN" "tax-treatment-NSO.dtd">
<tp:taxon-treatment xmlns:tp="http://www.plazi.org/taxpub"><tp:treatment-meta><kwd-group><label>Taxon classification</label><kwd>
                <named-content content-type="kingdom">Plantae</named-content>
              </kwd><kwd>
                <named-content content-type="order">Ranunculales</named-content>
              </kwd><kwd>
                <named-content content-type="family">Ranunculaceae</named-content>
              </kwd></kwd-group><mixed-citation publication-type="journal"><person-group><name><surname>Compton</surname><given-names>James A.</given-names></name></person-group><article-title>﻿A case study on <italic><tp:taxon-name><tp:taxon-name-part taxon-name-part-type="genus" reg="Anemone">Anemone</tp:taxon-name-part> <tp:taxon-name-part taxon-name-part-type="species" reg="hortensis">hortensis</tp:taxon-name-part></tp:taxon-name></italic> L. (<tp:taxon-name><tp:taxon-name-part taxon-name-part-type="family">Ranunculaceae</tp:taxon-name-part></tp:taxon-name>): the misapplication of <italic><tp:taxon-name><tp:taxon-name-part taxon-name-part-type="genus" reg="Anemone">A.</tp:taxon-name-part> <tp:taxon-name-part taxon-name-part-type="species" reg="pavonina">pavonina</tp:taxon-name-part></tp:taxon-name></italic> Lam. and <italic><tp:taxon-name><tp:taxon-name-part taxon-name-part-type="genus" reg="Anemone">A.</tp:taxon-name-part> <tp:taxon-name-part taxon-name-part-type="species" reg="fulgens">fulgens</tp:taxon-name-part></tp:taxon-name></italic> (DC) Rchb. has led to taxonomic and nomenclatural confusion</article-title><source>PhytoKeys</source><day>24</day><month>09</month><year>2025</year><volume>263</volume><fpage>71</fpage><lpage>114</lpage><pub-id pub-id-type="doi">10.3897/phytokeys.263.158703</pub-id></mixed-citation></tp:treatment-meta><tp:nomenclature><label>﻿</label><tp:taxon-name><object-id xmlns:xlink="http://www.w3.org/1999/xlink" content-type="arpha" xlink:type="simple">382E2790-781C-59DE-97E1-30C9720F54CE</object-id>
              <tp:taxon-name-part taxon-name-part-type="genus" reg="Anemone">Anemone</tp:taxon-name-part>
              <tp:taxon-name-part taxon-name-part-type="species" reg="hortensis">hortensis</tp:taxon-name-part>
              <tp:taxon-name-part taxon-name-part-type="infraspecific-rank">var.</tp:taxon-name-part>
              <tp:taxon-name-part taxon-name-part-type="variety" reg="heldreichii">heldreichii</tp:taxon-name-part>
            </tp:taxon-name><tp:taxon-authority>(Boiss.) Halácsy, Consp. Fl. Gr.: 6 (1900)</tp:taxon-authority><tp:nomenclature-citation-list><tp:nomenclature-citation><tp:taxon-name><tp:taxon-name-part taxon-name-part-type="genus" reg="Anemone"/> <tp:taxon-name-part taxon-name-part-type="species" reg="stellata"/></tp:taxon-name><comment>≡ 
<tp:taxon-name><tp:taxon-name-part taxon-name-part-type="genus" reg="Anemone">Anemone</tp:taxon-name-part> <tp:taxon-name-part taxon-name-part-type="species" reg="stellata">stellata</tp:taxon-name-part> <tp:taxon-name-part taxon-name-part-type="infraspecific-rank">var.</tp:taxon-name-part> <tp:taxon-name-part taxon-name-part-type="variety" reg="heldreichii">heldreichii</tp:taxon-name-part></tp:taxon-name> Boiss. Diagn. pl. orient. ser. 1. vol. 2. fasc. 8: 1 (1849). “Hab. In dumosis montis Akrotiri et faucibus montis <tp:taxon-name><tp:taxon-name-part taxon-name-part-type="genus" reg="Malaxa">Malaxa</tp:taxon-name-part></tp:taxon-name> prope <tp:taxon-name><tp:taxon-name-part taxon-name-part-type="genus" reg="Anemone"/><tp:taxon-name-part taxon-name-part-type="species" reg="Cydoniam">Cydoniam</tp:taxon-name-part></tp:taxon-name>, Cretae [growing in the thickets on the mountains of Akrotiri and the jaws of mount <tp:taxon-name><tp:taxon-name-part taxon-name-part-type="genus" reg="Malaxa">Malaxa</tp:taxon-name-part></tp:taxon-name> near Kydon (Chania), Cretae (Kriti)]. <italic>Heldreich</italic> 1312, Marte 1846”. Lectotype designated here (Art. 9.12): Greece, Crete, (lecto. G!) [G00788416] Herb. G-BOIS. SIB no. 457133/1; isolecto: <abbrev xmlns:xlink="http://www.w3.org/1999/xlink" xlink:title="Clifford Herbarium" id="ABBRID0E2NDK" xlink:type="simple">BM</abbrev>! [BM000613694]; isolecto. E! [E01097614]; isolecto. K x 3! [K000692042; K003266388; K003266412]; isolecto. LY [LY0796695]; isolecto. P x 4! [P00158570; P03182159; P03182319; P03182182]; isolecto. WAG! [WAG0043946]; isolecto. WU! [WU0074909]. </comment></tp:nomenclature-citation><tp:nomenclature-citation><tp:taxon-name><tp:taxon-name-part taxon-name-part-type="genus" reg="Anemone"/> <tp:taxon-name-part taxon-name-part-type="species" reg="hortensis"/></tp:taxon-name><comment>≡ 
<tp:taxon-name><tp:taxon-name-part taxon-name-part-type="genus" reg="Anemone">Anemone</tp:taxon-name-part> <tp:taxon-name-part taxon-name-part-type="species" reg="hortensis">hortensis</tp:taxon-name-part> <tp:taxon-name-part taxon-name-part-type="infraspecific-rank">subvar.</tp:taxon-name-part> <tp:taxon-name-part taxon-name-part-type="subvariety" reg="heldreichii">heldreichii</tp:taxon-name-part></tp:taxon-name> (Boiss.) Hayek, Repert. Spec. Nov. Regni Veg. Beih. 30: 319 (1924). </comment></tp:nomenclature-citation><tp:nomenclature-citation><tp:taxon-name><tp:taxon-name-part taxon-name-part-type="genus" reg="Anemone"/> <tp:taxon-name-part taxon-name-part-type="species" reg="heldreichiana"/></tp:taxon-name><comment>≡ 
<tp:taxon-name><tp:taxon-name-part taxon-name-part-type="genus" reg="Anemone">Anemone</tp:taxon-name-part> <tp:taxon-name-part taxon-name-part-type="species" reg="heldreichiana">heldreichiana</tp:taxon-name-part></tp:taxon-name> Gandoger, Fl. cret.: 6 (1916). </comment></tp:nomenclature-citation><tp:nomenclature-citation><tp:taxon-name><tp:taxon-name-part taxon-name-part-type="genus" reg="Anemone"/> <tp:taxon-name-part taxon-name-part-type="species" reg="hortensis"/></tp:taxon-name><comment>≡ 
<tp:taxon-name><tp:taxon-name-part taxon-name-part-type="genus" reg="Anemone">Anemone</tp:taxon-name-part> <tp:taxon-name-part taxon-name-part-type="species" reg="hortensis">hortensis</tp:taxon-name-part> <tp:taxon-name-part taxon-name-part-type="infraspecific-rank">subsp.</tp:taxon-name-part> <tp:taxon-name-part taxon-name-part-type="subspecies" reg="heldreichii">heldreichii</tp:taxon-name-part></tp:taxon-name> (Boiss.) Rech.f., Denkschr. Akad. Wiss. Wien, Math. -Naturwiss. Kl. 105(2,1): 743 (1943). </comment></tp:nomenclature-citation></tp:nomenclature-citation-list></tp:nomenclature><tp:treatment-sec sec-type="distribution" id="SECID0EUPDK"><title>Distribution and habitat.</title><p><tp:taxon-name><tp:taxon-name-part taxon-name-part-type="genus" reg="Anemone">Anemone</tp:taxon-name-part> <tp:taxon-name-part taxon-name-part-type="species" reg="hortensis">hortensis</tp:taxon-name-part> <tp:taxon-name-part taxon-name-part-type="infraspecific-rank">var.</tp:taxon-name-part> <tp:taxon-name-part taxon-name-part-type="variety" reg="heldreichii">heldreichii</tp:taxon-name-part></tp:taxon-name> is endemic to Crete, Karpathos and Kasos, occurring on mountain meadows and among rocks from 400 to 1200 m. Flowering February to April. Illustration Fig. <xref ref-type="fig" rid="F2">2D</xref>.</p><p>In addition to these varieties, it is worth noting a minor flower colour variant that occurs frequently in populations across the range of the species and which is recognised here as a new combination at the rank of forma. Plants with a pronounced zone of white, cream or pale yellow near the base of each tepal (Fig. <xref ref-type="fig" rid="F2">2C</xref>) can be assigned to <tp:taxon-name><tp:taxon-name-part taxon-name-part-type="genus" reg="Anemone">Anemone</tp:taxon-name-part> <tp:taxon-name-part taxon-name-part-type="species" reg="hortensis">hortensis</tp:taxon-name-part> <tp:taxon-name-part taxon-name-part-type="infraspecific-rank">f.</tp:taxon-name-part> <tp:taxon-name-part taxon-name-part-type="form" reg="regina">regina</tp:taxon-name-part></tp:taxon-name> (Risso) J.Compton. This is clearly evident in the three flowers on the specimen from Risso’s personal herbarium now conserved in Paris.</p></tp:treatment-sec><tp:treatment-sec><!--Section generated to contain objects referenced in tp:taxon-treatment.--><fig id="F2" position="float" orientation="portrait"><object-id xmlns:xlink="http://www.w3.org/1999/xlink" content-type="doi" xlink:type="simple">10.3897/phytokeys.263.158703.figure2</object-id><object-id xmlns:xlink="http://www.w3.org/1999/xlink" content-type="arpha" xlink:type="simple">DB7235B3-8CE6-5F93-9E97-3E90113C4851</object-id><label>Figure 2.</label><caption><p>Morphological variation within <italic><tp:taxon-name><tp:taxon-name-part taxon-name-part-type="genus" reg="Anemone">Anemone</tp:taxon-name-part> <tp:taxon-name-part taxon-name-part-type="species" reg="hortensis">hortensis</tp:taxon-name-part></tp:taxon-name></italic>. A. Lectotype specimen of <tp:taxon-name><tp:taxon-name-part taxon-name-part-type="genus" reg="Anemone">Anemone</tp:taxon-name-part> <tp:taxon-name-part taxon-name-part-type="species" reg="hortensis">hortensis</tp:taxon-name-part> <tp:taxon-name-part taxon-name-part-type="infraspecific-rank">var.</tp:taxon-name-part> <tp:taxon-name-part taxon-name-part-type="variety" reg="stellata">stellata</tp:taxon-name-part></tp:taxon-name> (NCY0087945) collected by C.J.A de Baudot near Grasse, Provence, France, in 1837, showing narrower lanceolate and more numerous tepals than in <tp:taxon-name><tp:taxon-name-part taxon-name-part-type="genus" reg="Anemone">A.</tp:taxon-name-part> <tp:taxon-name-part taxon-name-part-type="species" reg="hortensis">hortensis</tp:taxon-name-part> <tp:taxon-name-part taxon-name-part-type="infraspecific-rank">var.</tp:taxon-name-part> <tp:taxon-name-part taxon-name-part-type="variety" reg="hortensis">hortensis</tp:taxon-name-part></tp:taxon-name>; B. <tp:taxon-name><tp:taxon-name-part taxon-name-part-type="genus" reg="Anemone">Anemone</tp:taxon-name-part> <tp:taxon-name-part taxon-name-part-type="species" reg="hortensis">hortensis</tp:taxon-name-part> <tp:taxon-name-part taxon-name-part-type="infraspecific-rank">var.</tp:taxon-name-part> <tp:taxon-name-part taxon-name-part-type="variety" reg="stellata">stellata</tp:taxon-name-part></tp:taxon-name> in Calabria, Italy. Photo credit: Alberto Capuano; C. <tp:taxon-name><tp:taxon-name-part taxon-name-part-type="genus" reg="Anemone">Anemone</tp:taxon-name-part> <tp:taxon-name-part taxon-name-part-type="species" reg="hortensis">hortensis</tp:taxon-name-part> <tp:taxon-name-part taxon-name-part-type="infraspecific-rank">f.</tp:taxon-name-part> <tp:taxon-name-part taxon-name-part-type="form" reg="regina">regina</tp:taxon-name-part></tp:taxon-name> (Risso) J.Compton showing basal pale yellow zonal tepal colouration, Mount Parnonas, Peloponnese, growing with <italic><tp:taxon-name><tp:taxon-name-part taxon-name-part-type="genus" reg="Euphorbia">Euphorbia</tp:taxon-name-part> <tp:taxon-name-part taxon-name-part-type="species" reg="rigida">rigida</tp:taxon-name-part></tp:taxon-name></italic> M.Bieb. elev. 1100m. Photo credit: Tania Compton 8 April 2024; D. <tp:taxon-name><tp:taxon-name-part taxon-name-part-type="genus" reg="Anemone">Anemone</tp:taxon-name-part> <tp:taxon-name-part taxon-name-part-type="species" reg="hortensis">hortensis</tp:taxon-name-part> <tp:taxon-name-part taxon-name-part-type="infraspecific-rank">var.</tp:taxon-name-part> <tp:taxon-name-part taxon-name-part-type="variety" reg="heldreichii">heldreichii</tp:taxon-name-part></tp:taxon-name> Crete, Mount Kouroupa, elev. 800 m, showing small white flowers with elliptic tepals Photo credit: Grzegorz Grzejszcz.</p></caption><graphic xmlns:xlink="http://www.w3.org/1999/xlink" xlink:href="phytokeys-263-071_article-158703__-g002.jpg" position="float" orientation="portrait" xlink:type="simple" id="oo_1423096.jpg"><uri content-type="original_file" xlink:type="simple">https://binary.pensoft.net/fig/1423096</uri></graphic></fig></tp:treatment-sec></tp:taxon-treatment>
