# Supplementary material for: ﻿A case study on Anemone hortensis L. (Ranunculaceae): the misapplication of A. pavonina Lam. and A. fulgens (DC) Rchb. has led to taxonomic and nomenclatural confusion
Source: PhytoKeys. 2025 Sep 24;263:71–114. doi: 10.3897/phytokeys.263.158703 (PMC12489496; doi:10.3897/phytokeys.263.158703)
Supplement: XML Treatment for Anemone hortensis f. regina [file phytokeys.263.158703-treatment5.xml]

<!DOCTYPE tp:taxon-treatment
  PUBLIC "-//TaxonX//DTD Taxonomic Treatment Publishing DTD v0 20100105//EN" "tax-treatment-NSO.dtd">
<tp:taxon-treatment xmlns:tp="http://www.plazi.org/taxpub"><tp:treatment-meta><kwd-group><label>Taxon classification</label><kwd>
                <named-content content-type="kingdom">Plantae</named-content>
              </kwd><kwd>
                <named-content content-type="order">Ranunculales</named-content>
              </kwd><kwd>
                <named-content content-type="family">Ranunculaceae</named-content>
              </kwd></kwd-group><mixed-citation publication-type="journal"><person-group><name><surname>Compton</surname><given-names>James A.</given-names></name></person-group><article-title>﻿A case study on <italic><tp:taxon-name><tp:taxon-name-part taxon-name-part-type="genus" reg="Anemone">Anemone</tp:taxon-name-part> <tp:taxon-name-part taxon-name-part-type="species" reg="hortensis">hortensis</tp:taxon-name-part></tp:taxon-name></italic> L. (<tp:taxon-name><tp:taxon-name-part taxon-name-part-type="family">Ranunculaceae</tp:taxon-name-part></tp:taxon-name>): the misapplication of <italic><tp:taxon-name><tp:taxon-name-part taxon-name-part-type="genus" reg="Anemone">A.</tp:taxon-name-part> <tp:taxon-name-part taxon-name-part-type="species" reg="pavonina">pavonina</tp:taxon-name-part></tp:taxon-name></italic> Lam. and <italic><tp:taxon-name><tp:taxon-name-part taxon-name-part-type="genus" reg="Anemone">A.</tp:taxon-name-part> <tp:taxon-name-part taxon-name-part-type="species" reg="fulgens">fulgens</tp:taxon-name-part></tp:taxon-name></italic> (DC) Rchb. has led to taxonomic and nomenclatural confusion</article-title><source>PhytoKeys</source><day>24</day><month>09</month><year>2025</year><volume>263</volume><fpage>71</fpage><lpage>114</lpage><pub-id pub-id-type="doi">10.3897/phytokeys.263.158703</pub-id></mixed-citation></tp:treatment-meta><tp:nomenclature><label>﻿</label><tp:taxon-name><object-id xmlns:xlink="http://www.w3.org/1999/xlink" content-type="arpha" xlink:type="simple">A52D0F59-7571-5CBC-9AC1-183E4CB09B28</object-id>
              <tp:taxon-name-part taxon-name-part-type="genus" reg="Anemone">Anemone</tp:taxon-name-part>
              <tp:taxon-name-part taxon-name-part-type="species" reg="hortensis">hortensis</tp:taxon-name-part>
              <tp:taxon-name-part taxon-name-part-type="infraspecific-rank">f.</tp:taxon-name-part>
              <tp:taxon-name-part taxon-name-part-type="form" reg="regina">regina</tp:taxon-name-part>
            </tp:taxon-name><tp:taxon-authority>(Risso) J.Compton, comb. et</tp:taxon-authority><tp:taxon-status xmlns:xlink="http://www.w3.org/1999/xlink" xlink:type="simple">stat. nov.</tp:taxon-status><tp:nomenclature-citation-list><tp:nomenclature-citation><tp:taxon-name><tp:taxon-name-part taxon-name-part-type="genus" reg="Anemone"/> <tp:taxon-name-part taxon-name-part-type="species" reg="regina"/></tp:taxon-name><comment>≡ 
<tp:taxon-name><tp:taxon-name-part taxon-name-part-type="genus" reg="Anemone">Anemone</tp:taxon-name-part> <tp:taxon-name-part taxon-name-part-type="species" reg="regina">regina</tp:taxon-name-part></tp:taxon-name> Risso, Flore de Nice: 6 (1844) Lectotype designated here (Art. 9.12): France, specimen annotated “<tp:taxon-name><tp:taxon-name-part taxon-name-part-type="genus" reg="Anemone">Anemone</tp:taxon-name-part> <tp:taxon-name-part taxon-name-part-type="species" reg="pavonina">pavonina</tp:taxon-name-part></tp:taxon-name>? Risso cat. pl. ind. Alp, mar. p. 403 (1826), donnée par Mr. Geny en 1860” and with a label ‘Herbier RISSO, constitué dans les Alpes-Maritimes vers 1820–1860 reçu au Muséum en 1955. HERB. MUS. PARIS’ (lecto. P!) [P02467501] (see note below and Fig. <xref ref-type="fig" rid="F2">2C</xref>). </comment></tp:nomenclature-citation><tp:nomenclature-citation><tp:taxon-name><tp:taxon-name-part taxon-name-part-type="genus" reg="Anemone"/> <tp:taxon-name-part taxon-name-part-type="species" reg="pavonina"/></tp:taxon-name><comment>≡ 
<tp:taxon-name><tp:taxon-name-part taxon-name-part-type="genus" reg="Anemone">Anemone</tp:taxon-name-part> <tp:taxon-name-part taxon-name-part-type="species" reg="pavonina">pavonina</tp:taxon-name-part> <tp:taxon-name-part taxon-name-part-type="infraspecific-rank">var.</tp:taxon-name-part> <tp:taxon-name-part taxon-name-part-type="variety" reg="regina">regina</tp:taxon-name-part></tp:taxon-name> (Risso) Gürke, Pl. Europeae 2 (3): 468 (1903). </comment></tp:nomenclature-citation><tp:nomenclature-citation><tp:taxon-name><tp:taxon-name-part taxon-name-part-type="genus" reg="Anemone"/> <tp:taxon-name-part taxon-name-part-type="species" reg="hortensis"/></tp:taxon-name><comment>≡ 
<tp:taxon-name><tp:taxon-name-part taxon-name-part-type="genus" reg="Anemone">Anemone</tp:taxon-name-part> <tp:taxon-name-part taxon-name-part-type="species" reg="hortensis">hortensis</tp:taxon-name-part></tp:taxon-name> [forme] <tp:taxon-name><tp:taxon-name-part taxon-name-part-type="genus" reg="Anemone"/><tp:taxon-name-part taxon-name-part-type="species" reg="regina">regina</tp:taxon-name-part></tp:taxon-name> (Risso) Rouy and Foucaud, Fl. France 1: 49 (1893) nom. inval. </comment></tp:nomenclature-citation><tp:nomenclature-citation><tp:taxon-name>
                  <tp:taxon-name-part taxon-name-part-type="genus" reg="Anemone"/>
                  <tp:taxon-name-part taxon-name-part-type="species" reg="hortensis"/>
                </tp:taxon-name><comment>(≡ <tp:taxon-name><tp:taxon-name-part taxon-name-part-type="genus" reg="Anemone">Anemone</tp:taxon-name-part> <tp:taxon-name-part taxon-name-part-type="species" reg="hortensis">hortensis</tp:taxon-name-part></tp:taxon-name> [forme] <tp:taxon-name><tp:taxon-name-part taxon-name-part-type="genus" reg="Anemone"/><tp:taxon-name-part taxon-name-part-type="species" reg="regina">regina</tp:taxon-name-part></tp:taxon-name> (Risso) Albert, Cat. pl. vasc. Var: 4 (1908) nom. inval.). </comment></tp:nomenclature-citation><tp:nomenclature-citation><tp:taxon-name><tp:taxon-name-part taxon-name-part-type="genus" reg="Anemone"/> <tp:taxon-name-part taxon-name-part-type="species" reg="hortensis"/></tp:taxon-name><comment>≡ 
<tp:taxon-name><tp:taxon-name-part taxon-name-part-type="genus" reg="Anemone">Anemone</tp:taxon-name-part> <tp:taxon-name-part taxon-name-part-type="species" reg="hortensis">hortensis</tp:taxon-name-part> <tp:taxon-name-part taxon-name-part-type="infraspecific-rank">var.</tp:taxon-name-part> <tp:taxon-name-part taxon-name-part-type="variety" reg="regina">regina</tp:taxon-name-part></tp:taxon-name> (Risso) P.Fourn., Quatre Fl. France: 348 (1936). </comment></tp:nomenclature-citation><tp:nomenclature-citation><tp:taxon-name><tp:taxon-name-part taxon-name-part-type="genus" reg="Anemone"/> <tp:taxon-name-part taxon-name-part-type="species" reg="hortensis"/></tp:taxon-name><comment>= 
<tp:taxon-name><tp:taxon-name-part taxon-name-part-type="genus" reg="Anemone">Anemone</tp:taxon-name-part> <tp:taxon-name-part taxon-name-part-type="species" reg="hortensis">hortensis</tp:taxon-name-part> <tp:taxon-name-part taxon-name-part-type="infraspecific-rank">var.</tp:taxon-name-part> <tp:taxon-name-part taxon-name-part-type="variety" reg="ocellata">ocellata</tp:taxon-name-part></tp:taxon-name> Moggr., Contr. Fl. Mentone ed. 3. t. 1 (1874). Lectotype designated here (Art. 9.12) [icon] Contr. Fl. Mentone ed. 3. t. 1 (1874). Right-hand illustration. </comment></tp:nomenclature-citation><tp:nomenclature-citation><tp:taxon-name><tp:taxon-name-part taxon-name-part-type="genus" reg="Anemone"/> <tp:taxon-name-part taxon-name-part-type="species" reg="pavonina"/></tp:taxon-name><comment>≡ 
<tp:taxon-name><tp:taxon-name-part taxon-name-part-type="genus" reg="Anemone">Anemone</tp:taxon-name-part> <tp:taxon-name-part taxon-name-part-type="species" reg="pavonina">pavonina</tp:taxon-name-part> <tp:taxon-name-part taxon-name-part-type="infraspecific-rank">var.</tp:taxon-name-part> <tp:taxon-name-part taxon-name-part-type="variety" reg="ocellata">ocellata</tp:taxon-name-part></tp:taxon-name> (Moggr.) Bowles and Stearn, J. Roy. Hort. Soc. 73(3): 69 (1948). </comment></tp:nomenclature-citation></tp:nomenclature-citation-list></tp:nomenclature><tp:treatment-sec sec-type="notes" id="SECID0EKXDK"><title>Note.</title><p>Phillipe Geny (1809–1875) settled in Nice in 1833 as inspector of plantations in that city. He was a close correspondent of Antoine Risso (1777–1845), providing all the rather inadequate illustrations for Risso’s “Flore de Nice” (<xref ref-type="bibr" rid="B88">Risso 1844</xref>), including a barely recognisable one of <italic><tp:taxon-name><tp:taxon-name-part taxon-name-part-type="genus" reg="Anemone">Anemone</tp:taxon-name-part> <tp:taxon-name-part taxon-name-part-type="species" reg="hortensis">hortensis</tp:taxon-name-part></tp:taxon-name></italic> (as <italic><tp:taxon-name><tp:taxon-name-part taxon-name-part-type="genus" reg="Anemone">A.</tp:taxon-name-part> <tp:taxon-name-part taxon-name-part-type="species" reg="stellata">stellata</tp:taxon-name-part></tp:taxon-name></italic>), but curiously did not provide any illustration of Risso’s new species, <italic><tp:taxon-name><tp:taxon-name-part taxon-name-part-type="genus" reg="Anemone">A.</tp:taxon-name-part> <tp:taxon-name-part taxon-name-part-type="species" reg="regina">regina</tp:taxon-name-part></tp:taxon-name></italic> Risso.</p></tp:treatment-sec><tp:treatment-sec><!--Section generated to contain objects referenced in tp:taxon-treatment.--><fig id="F2" position="float" orientation="portrait"><object-id xmlns:xlink="http://www.w3.org/1999/xlink" content-type="doi" xlink:type="simple">10.3897/phytokeys.263.158703.figure2</object-id><object-id xmlns:xlink="http://www.w3.org/1999/xlink" content-type="arpha" xlink:type="simple">DB7235B3-8CE6-5F93-9E97-3E90113C4851</object-id><label>Figure 2.</label><caption><p>Morphological variation within <italic><tp:taxon-name><tp:taxon-name-part taxon-name-part-type="genus" reg="Anemone">Anemone</tp:taxon-name-part> <tp:taxon-name-part taxon-name-part-type="species" reg="hortensis">hortensis</tp:taxon-name-part></tp:taxon-name></italic>. A. Lectotype specimen of <tp:taxon-name><tp:taxon-name-part taxon-name-part-type="genus" reg="Anemone">Anemone</tp:taxon-name-part> <tp:taxon-name-part taxon-name-part-type="species" reg="hortensis">hortensis</tp:taxon-name-part> <tp:taxon-name-part taxon-name-part-type="infraspecific-rank">var.</tp:taxon-name-part> <tp:taxon-name-part taxon-name-part-type="variety" reg="stellata">stellata</tp:taxon-name-part></tp:taxon-name> (NCY0087945) collected by C.J.A de Baudot near Grasse, Provence, France, in 1837, showing narrower lanceolate and more numerous tepals than in <tp:taxon-name><tp:taxon-name-part taxon-name-part-type="genus" reg="Anemone">A.</tp:taxon-name-part> <tp:taxon-name-part taxon-name-part-type="species" reg="hortensis">hortensis</tp:taxon-name-part> <tp:taxon-name-part taxon-name-part-type="infraspecific-rank">var.</tp:taxon-name-part> <tp:taxon-name-part taxon-name-part-type="variety" reg="hortensis">hortensis</tp:taxon-name-part></tp:taxon-name>; B. <tp:taxon-name><tp:taxon-name-part taxon-name-part-type="genus" reg="Anemone">Anemone</tp:taxon-name-part> <tp:taxon-name-part taxon-name-part-type="species" reg="hortensis">hortensis</tp:taxon-name-part> <tp:taxon-name-part taxon-name-part-type="infraspecific-rank">var.</tp:taxon-name-part> <tp:taxon-name-part taxon-name-part-type="variety" reg="stellata">stellata</tp:taxon-name-part></tp:taxon-name> in Calabria, Italy. Photo credit: Alberto Capuano; C. <tp:taxon-name><tp:taxon-name-part taxon-name-part-type="genus" reg="Anemone">Anemone</tp:taxon-name-part> <tp:taxon-name-part taxon-name-part-type="species" reg="hortensis">hortensis</tp:taxon-name-part> <tp:taxon-name-part taxon-name-part-type="infraspecific-rank">f.</tp:taxon-name-part> <tp:taxon-name-part taxon-name-part-type="form" reg="regina">regina</tp:taxon-name-part></tp:taxon-name> (Risso) J.Compton showing basal pale yellow zonal tepal colouration, Mount Parnonas, Peloponnese, growing with <italic><tp:taxon-name><tp:taxon-name-part taxon-name-part-type="genus" reg="Euphorbia">Euphorbia</tp:taxon-name-part> <tp:taxon-name-part taxon-name-part-type="species" reg="rigida">rigida</tp:taxon-name-part></tp:taxon-name></italic> M.Bieb. elev. 1100m. Photo credit: Tania Compton 8 April 2024; D. <tp:taxon-name><tp:taxon-name-part taxon-name-part-type="genus" reg="Anemone">Anemone</tp:taxon-name-part> <tp:taxon-name-part taxon-name-part-type="species" reg="hortensis">hortensis</tp:taxon-name-part> <tp:taxon-name-part taxon-name-part-type="infraspecific-rank">var.</tp:taxon-name-part> <tp:taxon-name-part taxon-name-part-type="variety" reg="heldreichii">heldreichii</tp:taxon-name-part></tp:taxon-name> Crete, Mount Kouroupa, elev. 800 m, showing small white flowers with elliptic tepals Photo credit: Grzegorz Grzejszcz.</p></caption><graphic xmlns:xlink="http://www.w3.org/1999/xlink" xlink:href="phytokeys-263-071_article-158703__-g002.jpg" position="float" orientation="portrait" xlink:type="simple" id="oo_1423096.jpg"><uri content-type="original_file" xlink:type="simple">https://binary.pensoft.net/fig/1423096</uri></graphic></fig></tp:treatment-sec><ref-list><ref id="B88"><mixed-citation xmlns:xlink="http://www.w3.org/1999/xlink" xlink:type="simple"><person-group><name name-style="western"><surname>Risso</surname><given-names>A</given-names></name></person-group> (<year>1844</year>) Flore de Nice et des principals plantes exotiques naturalisées dans ses environs. Société typographique, Nice.</mixed-citation></ref></ref-list></tp:taxon-treatment>
